# Supplementary material for: In silico CD4 + T-cell multiepitope prediction and HLA distribution analysis for Marburg Virus—A strategy for vaccine designing
Source: J King Saud Univ Sci. Author manuscript; Available in PMC 2024 Jun 14. (PMC11178283; doi:10.1016/j.jksus.2021.101751)
Supplement: 1 [file NIHMS1787000-supplement-1.txt]

								Supplementary Data Set 1:
						All 37 Env glycoprotein sequences of different strains of MRV 

>sp|P35253|VGP_MABVM Envelope glycoprotein OS=Lake Victoria marburgvirus (strain Musoke-80) OX=33727 GN=GP PE=1 SV=1
MKTTCFLISLILIQGTKNLPILEIASNNQPQNVDSVCSGTLQKTEDVHLMGFTLSGQKVA
DSPLEASKRWAFRTGVPPKNVEYTEGEEAKTCYNISVTDPSGKSLLLDPPTNIRDYPKCK
TIHHIQGQNPHAQGIALHLWGAFFLYDRIASTTMYRGKVFTEGNIAAMIVNKTVHKMIFS
RQGQGYRHMNLTSTNKYWTSSNGTQTNDTGCFGALQEYNSTKNQTCAPSKIPPPLPTARP
EIKLTSTPTDATKLNTTDPSSDDEDLATSGSGSGEREPHTTSDAVTKQGLSSTMPPTPSP
QPSTPQQGGNNTNHSQDAVTELDKNNTTAQPSMPPHNTTTISTNNTSKHNFSTLSAPLQN
TTNDNTQSTITENEQTSAPSITTLPPTGNPTTAKSTSSKKGPATTAPNTTNEHFTSPPPT
PSSTAQHLVYFRRKRSILWREGDMFPFLDGLINAPIDFDPVPNTKTIFDESSSSGASAEE
DQHASPNISLTLSYFPNINENTAYSGENENDCDAELRIWSVQEDDLAAGLSWIPFFGPGI
EGLYTAVLIKNQNNLVCRLRRLANQTAKSLELLLRVTTEERTFSLINRHAIDFLLTRWGG
TCKVLGPDCCIGIEDLSKNISEQIDQIKKDEQKEGTGWGLGGKWWTSDWGVLTNLGILLL
LSIAVLIALSCICRIFTKYIG
>sp|P35254|VGP_MABVP Envelope glycoprotein OS=Lake Victoria marburgvirus (strain Popp-67) OX=33728 GN=GP PE=1 SV=1
MKTTCLFISLILIQGIKTLPILEIASNNQPQNVDSVCSGTLQKTEDVHLMGFTLSGQKVA
DSPLEASKRWAFRTGVPPKNVEYTEGEEAKTCYNISVTDPSGKSLLLDPPTNIRDYPKCK
TIHHIQGQNPHAQGIALHLWGAFFLYDRIASTTMYRGRVFTEGNIAAMIVNKTVHKMIFS
RQGQGYRHMNLTSTNKYWTSNNGTQTNDTGCFGALQEYNSTKNQTCAPSKIPSPLPTARP
EIKPTSTPTDATTLNTTDPNNDDEDLITSGSGSGEQEPYTTSDAVTKQGLSSTMPPTPSP
QPSTPQQEGNNTDHSQGTVTEPNKTNTTAQPSMPPHNTTAISTNNTSKNNFSTLSVSLQN
TTNYDTQSTATENEQTSAPSKTTLPPTGNLTTAKSTNNTKGPTTTAPNMTNGHLTSPSPT
PNPTTQHLVYFRKKRSILWREGDMFPFLDGLINAPIDFDPVPNTKTIFDESSSSGASAEE
DQHASPNISLTLSYFPNINENTAYSGENENDCDAELRIWSVQEDDLAAGLSWIPFFGPGI
EGLYTAGLIKNQNNLVCRLRRLANQTAKSLELLLRVTTEERTFSLINRHAIDFLLTRWGG
TCKVLGPDCCIGIEDLSRNISEQIDQIKKDEQKEGTGWGLGGKWWTSDWGVLTNLGILLL
LSIAVLIALSCICRIFTKYIG
>tr|A9Q1H5|A9Q1H5_9MONO Glycoprotein OS=Lake Victoria marburgvirus - Ci67 OX=448086 GN=GP PE=4 SV=1
MKTTCLFISLILIQGIKTLPILEIASNNQPQNVDSVCSGTLQKTEDVHLMGFTLSGQKVA
DSPLEASKRWAFRTGVPPKNVEYTEGEEAKTCYNISVTDPSGKSLLLDPPTNIRDYPKCK
TIHHIQGQNPHAQGIALHLWGAFFLYDRIASTTMYRGRVFTEGNIAAMIVNKTVHKMIFS
RQGQGYRHMNLTSTNKYWTSNNGTQTNDTGCFGALQEYNSTKNQTCAPSKIPSPLPTARP
EIKPTSTPTDATTLNTTDPNNDDEDLITSGSGSGEQEPYTTSDAVTKQGLSSTMPPTPSP
QPSTPQQEGNNTDHSQGTVTEPNKTNTTAQPSMPPHNTTAISTNNTSKNNFSTLSVSLQN
TTNYDTQSTATENEQTSAPSKTTLPPTGNLTTAKSTNNTKGPTTTAPNMTNGHLTSPSPT
PNPTTQHLVYFRKKRSILWREGDMFPFLDGLINAPIDFDPVPNTKTIFDESSSSGASAEE
DQHASPNISLTLSYFPNINENTAYSGENENDCDAELRIWSVQEDDLAAGLSWIPFFGPGI
EGLYTAGLIKNQNNLVCRLRRLANQTAKSLELLLRVTTEERTFSLINRHAIDFLLTRWGG
TCKVLGPDCCIGIEDLSRNISEQIDQIKKDEQKEGTGWGLGGKWWTSDWGVLTNLGILLL
LSIAVLIALSCICRIFTKYIG
>tr|Q71VM1|Q71VM1_9MONO GP OS=Marburg marburgvirus OX=11269 GN=GP PE=4 SV=1
MKTTCLFISLILIQGIKTLPILEIASNNQPQNVDSVCSGTLQKTEDVHLMGFTLSGQKVA
DSPLEASKRWAFRTGVPPKNVEYTEGEEAKTCYNISVTDPSGKSLLLDPPTNIRDYPKCK
TIHHIQGQNPHAQGIALHLWGAFFLYDRIASTTMYRGRVFTEGNIAAMIVNKTVHKMIFS
RQGQGYRHMNLTSTNKYWTSNNGTQTNDTGCFGALQEYNSTKNQTCAPSKIPSPLPTARP
EIKPTSTPTDATTLNTTDPNNDDEDLITSGSGSGEQEPYTTSDAVTKQGLSSTMPPTPSP
QPSTPQQEGNNTDHSQGTVTEPNKTNTTAQPSMPPHNTTAISTNNTSKNNFSTLSVSLQN
TTNYDTQSTATENEQTSAPSKTTLPPTGNLTTAKSTNNTKGPTTTAPNMTNGHLTSPSPT
PNPTTQHLVYFRKKRSILWREGDMFPFLDGLINAPIDFDPVPNTKTIFDESSSSGASAEE
DQHASPNISLTLSYFPNINENTAYSGENENDCDAELRIWSVQEDDLAAGLSWIPFFGPGI
EGLYTAGLIKNQNNLVCRLRRLANQTAKSLELLLRVTTEERTFSLINRHAIDFLLTRWGG
TCKVLGPDCCIGIEDLSRNISEQIDQIKKDEQKEGTGWGLGGKWWTSDWGVLTNLGILLL
LSIAVLIALSCICRIFTKYIG
>tr|G9HWE5|G9HWE5_9MONO Glycoprotein OS=Lake Victoria marburgvirus - Leiden OX=1126254 GN=GP PE=4 SV=1
MKTTCLFISLILIQGIKTLPILEIASNNQPQNVDSVCSGTLQKTEDVHLMGFTLSGQKVA
DSPLEASKRWAFRTGVPPKNVEYTEGEEAKTCYNISVTDPSGKSLLLDPPTNIRDYPKCK
TIHHIQGQNPHAQGIALHLWGAFFLYDRIASTTMYRGRVFTEGNIAAMIVNKTVHKMIFS
RQGQGYRHMNLTSTNKYWTSNNGTQTNDTGCFGALQEYNSTKNQTCAPSKIPSPLPTTRP
ENKPTSTPTDATALNTTDPNSDDEDLTTSGSGSGEQEPHTTSDAVTTQGPSSTMPPTPSP
QPSTPQQEGNNTDHSQSAVTEPNKTNTTAQPSMPPHNTTAISTNNTSKSNFSTLSAPLQN
TINYDTQSTATENEQTSAPSKTTLPPTGNLTTAKSTNNTKGPTTTAPNMTNGHLTSPSPT
PNPTTQHLVYFRKKRSILWREGDMFPFLDGLINAPIDFDPVPNTKTIFDESSSSGASTEE
DQHASPNISLTLSYFPNINENTAYSGENENDCDAELRIWSVQEDDLAAGLSWIPFFGPGI
EGLYTAGLIKNQNNLVCRLRRLANQTAKSLELLLRVTTEERTFSLINRHAIDFLLTRWGG
TCKVLGPDCCIGIEDLSRNISEQIDQIKKDEQKEGTGWGLGGKWWTSDWGVLTNLGILLL
LSIAVLIALSCICRIFTKYIG
>tr|E0X100|E0X100_9MONO GP OS=Marburg marburgvirus OX=11269 GN=GP PE=4 SV=1
MKTTCLFISLILIQGIKTLPILEIASNNQPQNVDSVCSGTLQKTEDVHLMGFTLSGQKVA
DSPLEASKRWAFRTGVPPKNVEYTEGEEAKTCYNISVTDPSGKSLLLDPPTNIRDYPKCK
TIHHIQGQNPHAQGIALHLWGAFFLYDRIASTTMYRGRVFTEGNIAAMIVNKTVHKMIFS
RQGQGYRHMNLTSTNKYWTSNNGTQTNDTGCFGALQEYNSTKNQTCAPSKIPSPLPTARP
EIKPTSTPTDATTLNTTDPNNDDEDLITSGSGSGEQEPYTTSDAVTKQGLSSTMPPTPSP
QPSTPQQEGNNTDHSQGTVTEPNKTNTTAQPSMPPHNTTAISTNNTSKNNFSTLSVSLQN
TTNYDTQSTATENEQTSAPSKTTLPPTGNLTTAKSTNNTKGPTTTAPNMTNGHLTSPSPT
PNPTTQHLVYFRKKRSILWREGDMPPFLDGLINAPIDFDPVPNTKTIFDESSSSGASAEE
DQHASPNISLTLSYFPNINENTAYSGENENDCDAELRIWSVQEDDLAAGLSWIPFFGPGI
EGLYTAGLIKNQNNLVCRLRRLANQTAKSLELLLRVTTEERTFSLINRHAIDFLLTRWGG
TCKVLGPDCCIGIEDLSRNISEQIDQIKKDEQKEGTGWGLGGKWWTSDWGVLTNLGILLL
LSIAVLIALSCICRIFTKYIG
>tr|R4QGR2|R4QGR2_9MONO Glycoprotein OS=Marburg marburgvirus OX=11269 PE=4 SV=1
MKTTCLFIGLILIQRIKTLPILEIASNNQPQNMDSVCSGTLQKTEDVHLMGFTLSGQKVA
DSPLEASKRWAFRTGVPPKNVEYTEGEEAKTCYNISVTDPSGKSLLLDPPTNIRDYPKCK
TIHHIQGQNPHAQGIALHLWGAFFLYDRIASTTMYRGRVFTEGNIAAMIVNKTVHKMIFS
RQGQGYRHMNLTSTNKYWTSNNGTQTNDTGCFGALQEYNSTKNQTCAPSKIPSPLPTTRS
EIKPTSTPTDATALNTTDPNSDDEDLTTSGSGSGEQEPHTTSDAVTKQGFSSTMPPTPSP
QPSTPQQEGNNTDHSQGAVTEPNKTNTTAQPSMPPHNTTAISTNNTSKSNFSTLSAPPQN
TTNYDTQSTATENEQTSAPLKTTLPPTGNLTTAKSTNNTKGPTTTAPNMTNEHLTSPSPT
PNPTTQHLVYFRKKRSILWREGDMFPFLDGLINAPIDFDPVPNTKTIFDESSSSGASDEE
DQHASPNISLTLSYFPNINENTAYSGENENDCDAELRIWSVQEDDLAAGLSWIPFFGPGI
EGLYTAGLIKNQNNLVCRLRRLANQTAKSLELLLRVTTEERTFSLINRHAIDFLLTRWGG
TCKVLGPDCCIGIEDLSRNISEQIDQIKKDEQKEGTGWGLGGKWWTSDWGVLTNLGILLL
LSIAVLIALSCICRIFTKYIG
>tr|K4N3W4|K4N3W4_9MONO Glycoprotein OS=Marburg marburgvirus OX=11269 GN=GP PE=4 SV=1
MKTTCLFIGLILIQRIKTLPILEIASNNQPQNMDSVCSGTLQKTEDVHLMGFTLSGQKVA
DSPLEASKRWAFRTGVPPKNVEYTEGEEAKTCYNISVTDPSGKSLLLDPPTNIRDYPKCK
TIHHIQGQNPHAQGIALHLWGAFFLYDRIASTTMYRGRVFTEGNIAAMIVNKTVHKMIFS
RQGQGYRHMNLTSTNKYWTSNNGTQTNDTGCFGALQEYNSTKNQTCAPSKIPSPLPTTRS
EIKPTSTPTDATALNTTDPNSDDEDLITSGSGSGEQEPYTTSDAVTKQGFSSTMPPTPSP
QPSTPQQEGNNTDHSQGAVTEPNKTNTTAQPSMPPHNTTAISTNNTSKSNFSTLSAPPQN
TTNYDTQSTATENEQTSAPLKTTLPPTGNLTTAKSTNNTKGPTTTAPNMTNEHLTSPSPT
PNPTTQHLVYFRKKRSILWREGDMFPFLDGLINAPIDFDPVPNTKTIFDESSSSGASAEE
DQHASPNISLTLSYFPNINENTAYSGENEDDCDAELRIWSVQEDDLAAGLSWIPFFGPGI
EGLYTAGLIKNQNNLVCRLRRLANQTAKSLELLLRVTTEERTFSLINRHAIDFLLTRWGG
TCKVLGPDCCIGIEDLSRNISEQIDQIKKDEQKEGTGWGLGGKWWTSDWGVLTNLGILLL
LSIAVLIALSCICRIFTKYIG
>sp|Q1PD50|VGP_MABVA Envelope glycoprotein OS=Lake Victoria marburgvirus (strain Angola/2005) OX=378830 GN=GP PE=3 SV=1
MKTTCLLISLILIQGVKTLPILEIASNIQPQNVDSVCSGTLQKTEDVHLMGFTLSGQKVA
DSPLEASKRWAFRAGVPPKNVEYTEGEEAKTCYNISVTDPSGKSLLLDPPTNIRDYPKCK
TIHHIQGQNPHAQGIALHLWGAFFLYDRIASTTMYRGKVFTEGNIAAMIVNKTVHKMIFS
RQGQGYRHMNLTSTNKYWTSSNGTQTNDTGCFGTLQEYNSTKNQTCAPSKKPLPLPTAHP
EVKLTSTSTDATKLNTTDPNSDDEDLTTSGSGSGEQEPYTTSDAATKQGLSSTMPPTPSP
QPSTPQQGGNNTNHSQGVVTEPGKTNTTAQPSMPPHNTTTISTNNTSKHNLSTPSVPIQN
ATNYNTQSTAPENEQTSAPSKTTLLPTENPTTAKSTNSTKSPTTTVPNTTNKYSTSPSPT
PNSTAQHLVYFRRKRNILWREGDMFPFLDGLINAPIDFDPVPNTKTIFDESSSSGASAEE
DQHASPNISLTLSYFPKVNENTAHSGENENDCDAELRIWSVQEDDLAAGLSWIPFFGPGI
EGLYTAGLIKNQNNLVCRLRRLANQTAKSLELLLRVTTEERTFSLINRHAIDFLLARWGG
TCKVLGPDCCIGIEDLSRNISEQIDQIKKDEQKEGTGWGLGGKWWTSDWGVLTNLGILLL
LSIAVLIALSCICRIFTKYIG
>tr|A0A0E3N843|A0A0E3N843_9MONO Envelope glycoprotein OS=Marburg marburgvirus OX=11269 GN=GP PE=4 SV=1
MKTTCLLISLILIQGVKTLPILEIASNIQPQNVDSVCSGTLQKTEDVHLMGFTLSGQKVA
DSPLEASKRWAFRAGVPPKNVEYTEGEEAKTCYNISVTDPSGKSLLLDPPTNIRDYPKCK
TIHHIQGQNPHAQGIALHLWGAFFLYDRIASTTMYRGKVFTEGNIAAMIVNKTVHKMIFS
RQGQGYRHMNLTSTNKYWTSSNGTQTNDTGCFGTLQEYNSTKNQTCAPSKKPLPLPTAHP
EVKLTSTSTDATKLNTTDPNSDDEDLTTSGSGSGEQEPYTTSDAATKQGLSSTMPPTPSP
QPSTPQQGGNNTNHSQGVVTEPGKTNTTAQPSMPPHNTTTISTNNTSKHNLSTPSVPIQN
ATNYNTQSTAPENEQTSAPSKTTLLPTENPTTAKSTNSTKSPTTTVPNTTNKYSTSPSPT
PNSTAQHLVYFRRKRNILWREGDMFPFLDGLINAPIDFDPVPNTKTIFDESSSSGASAEE
DQHASPNISLTLSYFPKVNENTAHSGENENDCDAELRIWSVQEDDLAAGLSWIPFFGPGI
EGLYTAGLIKNQNNLVCRLRRLANQTAKSLELLLRVTTEERTFSLINRHAIDFLLARWGG
TCKVLGPDCCIGIEDLSRNISEQIDQIKKDEQKEGTGWGLGGKWWTSDWGVLTNLGILLL
LSIAVLIALSCICRIFTKYIG
>tr|A0A077CY85|A0A077CY85_9MONO Glycoprotein OS=Marburg marburgvirus OX=11269 GN=GP PE=4 SV=1
MKTTCLLISLILIQGVKTLPILEIASNIQPQNVDSVCSGTLQKTEDVHLMGFTLSGQKVA
DSPLEASKRWAFRAGVPPKNVEYTEGEEAKTCYNISVTDPSGKSLLLDPPTNIRDYPKCK
TIHHIQGQNPHAQGIALHLWGAFFLYDRIASTTMYRGKVFTEGNIAAMIVNKTVHKMIFS
RQGQGYRHMNLTSTNKYWTSSNGTQTNDTGCFGTLQEYNSTKNQTCAPSKKPLPLPTAHP
EVKLTSTSTDATKLNTTDPNSDDEDLTTSGSGSGEQEPYTTSDAATKQGLSSTMPPTPSP
QPSTPQQGGNNTNHSQGVVTEPGKTNTTAQPSMPPHNTTTISTNNTSKHNLSTPSVPIQN
ATNYNTQSTAPENEQTSAPSKTTLLPTENPTTAKSTNSTKSPTTTVPNTTNKYSTSPSPT
PDSTAQHLVYFRRKRNILWREGDMFPFLDGLINAPIDFDPVPNTKTIFDESSSSGASAEE
DQHASPNISLTLSYFPKVNENTAHSGENENDCDAELRIWSVQEDDLAAGLSWIPFFGPGI
EGLYTAGLIKNQNNLVCRLRRLANQTAKSLELLLRVTTEERTFSLINRHAIDFLLARWGG
TCKVLGPDCCIGIEDLSRNISEQIDQIKKDEQKEGTGWGLGGKWWTSDWGVLTNLGILLL
LSIAVLIALSCICRIFTKYIG
>tr|K4N3Z7|K4N3Z7_9MONO Glycoprotein OS=Marburg marburgvirus OX=11269 GN=GP PE=4 SV=1
MKTTCLFIGLILIQRIKTLPILEIASNNQPQNMDSVCSGTLQKTEDVHLMGFTLSGQKVA
DSPLEASKRWAFRTGVPPKNVEYTEGEEAKTCYNISVTDPSGKSLLLDPPTNIRDYPKCK
TIHHIQGQNPHAQGIALHLWGAFFLYDRIASTTMYRGRVFTEGNIAAMIVNKTVHKMIFS
RQGQGYRHMNLTSTNKYWTSNNGTQTNDTGCFGALQEYNSTKNQTCAPSKIPSPLPTTRS
EIKPTSTPTDATALNTTDPNSDDEDLITSGSGSGEQEPYTTSDAVTKQGFSSTVPPTPSP
QPSTPQQEGNNADHSQGAVTEPNKTNTTAQPSMPPHNTTAISTNNTSKSNFSTLSAPPQN
TTNYGTQSTATENEQTSAPLKATLPPTGNLTTAKSTNNTKGPTTTAPNMTNEHLTSPSPT
PNPTTQHLVYFRKKRSILWREGDMFPFLDGLINAPIDFDPVPNTKTIFDESSSSGASAEE
DQHASPNISLTLSYFPNINENTAYSGENENDCDAELRIWSVQEDDLAAGLSWIPFFGPGI
EGLYTAGLIKNQNNLVCRLRRLANQTAKSLELLLRVTTEERTFSLINRHAIDFLLTRWGG
TCKVLGPDCCIGIEDLSRNISEQIDQIKKDEQKEGTGWGLGGKWWTSDWGVLTNLGILLL
LSIAVLIALSCICRIFTKYIG
>tr|K4MSV6|K4MSV6_9MONO Glycoprotein OS=Marburg marburgvirus OX=11269 GN=GP PE=4 SV=1
MKTTCLFIGLILIQRIKTLPILEIASNNQPQNMDSVCSGTLQKTEDVHLMGFTLSGQKVA
DSPLEASKRWAFRTGVPPKNVEYTEGEEAKTCYNISVTDPSGRSLLLDPPTNIRDYPKCK
TIHHIQGQNPHAQGIALHLWGAFFLYDRIASTTMYRGRVFTEGNIAAMIVNKTVHKMIFS
RQGQGYRHMNLTSTNKYWTSNNGTQTNGTGCFGALQEYNSTKNQTCAPSKIPSPLPTTRP
EIKPTSTPTDATALNITDPNSDDEDLITSGSGSEEQEPYTTSDAVTEQGLSSTMPPTPSP
QPSTPQQEGNNTDHSQGAVTGPNKTNATAQPSMPPHNTTAISTNNTSKSNFSTLSAPLQN
TTNYDTQSTATENEQTSAPLKTTLPPTGNLTTAKSTNNTKGPTTTAPNMTNEHLTSPSPT
PNPTTQHLVYFRKKRSILWREGDMFPFLDGLINAPIDFDPVPNTKTIFDESSSSGASAEE
DQHASPNISLTLSYFPNINENTAYSGENENDCDAELRIWSVQEDDLAAGLSWIPFFGPGI
EGLYTAGLIKNQNNLVCRLRRLANQTAKSLELLLRVTTEERTFSLINRHAIDFLLTRWGG
TCKVLGPDCCIGIEDLSKNISEQIDQIKKDEQKEGTGWGLGGKWWTSDWGVLTNLGILLL
LSIAVLIALSCICRIFTKYIG
>tr|K4MT76|K4MT76_9MONO Glycoprotein OS=Marburg marburgvirus OX=11269 GN=GP PE=4 SV=1
MWTTCFFISLILIQGIKTLPILEIASNDQPQNVDSVCSGTLQKTEDVHLMGFTLSGQKVA
DSPLEASKRWAFRTGVPPKNVEYTEGEEAKTCYNISVTDPSGKSLLLDPPTNVRDYPKCK
TIHHIQGQNPHAQGIALHLWGAFFLYDRIASTTMYRGKVFTEGNIAAMIVNKTVHKMIFS
RQGQGYRHMNLTSTNKYWTSSNGTQTNDTGCFGTLREYNSTKNQTCAPSKTPPPPPTAHP
EIKPTSTPTDATRLNTTNPNSDDEDLTTSGSGSGEQEPYTTSDAVTKQGLSSTMPPTPSP
QPGTPQQGGNNTNHSQDAATELDNTNTTAQPPMPSHNTTTISTNNTSKHNLSTLSEPPQN
TTNPNTQSMATENEKTSAPPKTTLPPTESPTTEKSTNNTKSPTTMEPNTTNGHFTSPSST
PNSTTQHLIYFRRKRSILWREGDMFPFLDGLINAPIDFDPVPNTKTIFDESSSSGASAEE
DQHASSNISLTLSYLPHTSENTAYSGENENDCDAELRIWSVQEDDLAAGLSWIPFFGPGI
EGLYTAGLIKNQNNLVCRLRRLANQTAKSLELLLRVTTEERTFSLINRHAIDFLLTRWGG
TCKVLGPDCCIGIEDLSRNISEQIDQIKKDEQKEGTGWGLGGKWWTSDWGVLTNLGILLL
LSIAVLIALSCICRIFTKYIG
>tr|K4N3G2|K4N3G2_9MONO Glycoprotein OS=Marburg marburgvirus OX=11269 GN=GP PE=4 SV=1
MRTTCFFISLILIQGIKTLPILEIASNDQPQNVDSVCSGTLQKTEDVHLMGFTLSGQKVA
DSPLEASKRWAFRTGVPPKNVEYTEGEEAKTCYNISVTDPSGKSLLLDPPTNVRDYPKCK
TIHHIQGQNPHAQGIALHLWGAFFLYDRIASTTMYRGKVFTEGNIAAMIVNKTVHKMIFS
RQGQGYRHMNLTSTNKYWTSSNGTQTNDTGCFGTLQEYNSTKNQTCAPSKTPPPPPTAHP
EVKPTRTPTDATRLNTTNPNSDDEDLTTSGSGSGEQEPYTTSDAVTKQGLSSTMPPTPSP
QPGTPQQGGNNTNHSQDAATKLDNTNTTAQPPTPSHNTTTISTNNTSKHNLSTLSEPPQN
TTNPNTQSMVTENEKTSAPPKTTLPPTESPTTEKSTNNTKSPTTMEPNTTNGHFTSPSST
PNSTTQHLIYFRRKRSILWREGDMFPFLDGLINAPIDFDPVPNTKTIFDESSSSGASAEE
DQHASSNISLTLSYLPHTSENTAYSGENENDCDAELRIWSVQEDDLAAGLSWIPFFGPGI
EGLYTAGLIKNQNNLVCRLRRLANQTAKSLELLLRVTTEERTFSLINRHAIDFLLTRWGG
TCKVLGPDCCIGIEDLSRNISEQIDQIKKDEQKEGTGWGLGGKWWTSDWGVLTNLGILLL
LSIAVLIALSCICRIFTKYIG
>tr|K4MQA7|K4MQA7_9MONO Glycoprotein OS=Marburg marburgvirus OX=11269 GN=GP PE=4 SV=1
MWTTCFFISLILIQGIKTLPILEIASNDQPQNVDSVCSGTLQKTEDVHLMGFTLSGQKVA
DSPLEASKRWAFRTGVPPKNVEYTEGEEAKTCYNISVTDPSGKSLLLDPPTNVRDYPKCK
TIHHIQGQNPHAQGIALHLWGAFFLYDRIASTTMYRGKVFTEGNIAAMIVNKTVHKMIFS
RQGQGYRHMNLTSTNKYWTSSNGTQTNDTGCFGTLQEYNSTKNQTCAPSKTPPPPPTAHP
EIKPTSTPTDATRLNTTNPNSDDEDLTTSGSGSGEQEPYTTSDAVTKQGLSSTMPPTPSP
QPGTPQQGGNNTNHSQDAATELDNTNTTAQPPMPSHNTTTISTNNTSKHNLSTLSEPPQN
TTNPNTQSMATENEKTSAPPKTTLPPTESPTTEKSTNNTKSPTTMEPNTTNGHFTSPSST
SNSTTQHLIYFRRKRSILWREGDMFPFLDGLINAPIDFDPVPNTKTIFDESSSSGASAEE
DQHASSNISLTLSYLPHTSENTAYSGENENDCDAELRIWSVQEDDLAAGLSWIPFFGPGI
EGLYTAGLIKNQNNLVCRLRRLANQTAKSLELLLRVTTEERTFSLINRHAIDFLLTRWGG
TCKVLGPDCCIGIEDLSRNISEQIDQIKKDEQKEGTGWGLGGKWWTSDWGVLTNLGILLL
LSIAVLIALSCICRIFTKYIG
>tr|Q1PDB3|Q1PDB3_9MONO Glycoprotein OS=Lake Victoria marburgvirus - DRC1999 OX=378831 GN=GP PE=4 SV=1
MWTTCFFISLILIQGIKTLPILEIASNDQPQNVDSVCSGTLQKTEDVHLMGFTLSGQKVA
DSPLEASKRWAFRTGVPPKNVEYTEGEEAKTCYNISVTDPSGKSLLLDPPTNVRDYPKCK
TIHHIQGQNPHAQGIALHLWGAFFLYDRIASTTMYRGKVFTEGNIAAMIVNKTVHKMIFS
RQGQGYRHMNLTSTNKYWTSSNGTQTNDTGCFGTLREYNSTKNQTCAPSKTPPPPPTAHP
EIKPTSTPTDATRLNTTNPNSDDEDLTTSGSGSGEQEPYTTSDAVTKQGLSSTMPPTPSP
QPGTPQQGGNNTNHSQDAATELDNTNTTAQPPMPSHNTTTISTNNTSKHNLSTLSEPPQN
TTNPNTQSMATENEKTSAPPKTTLPPTESPTTEKSTNNTKSPTTMEPNKTNGHFTSPSST
PNSTTQHLIYFRRKRSILWREGDMFPFLDGLINAPIDFDPVPNTKTIFDESSSSGASAEE
DQHASSNISLTLSYLPHTSENTAYSGENENDCDAELRIWSVQEDDLAAGLSWIPFFGPGI
EGLYTAGLIKNQNNLVCRLRRLANQTAKSLELLLRVTTEERTFSLINRHAIDFLLTRWGG
TCKVLGPDCCIGIEDLSRNISEQIDQIKKDEQKEGTGWGLGGKWWTSDWGVLTNLGILLL
LSIAVLIALSCICRIFTKYIG
>tr|K4N3N9|K4N3N9_9MONO Glycoprotein OS=Marburg marburgvirus OX=11269 GN=GP PE=4 SV=1
MWTTCFFISLILIQGIKTLPILEIASNDQPQNVDSVCSGTLQKTEDVHLMGFTLSGQKVA
DSPLEASKRWAFRTGVPPKNVEYTEGEEAKTCYNISVTDPSGKSLLLDPPTNVRDYPKCK
TIHHIQGQNPHAQGIALHLWGAFFLYDRIASTTMYRGKVFTEGNIAAMIVNKTVHKMIFS
RQGQGYRHMNLTSTNKYWTSSNGTQTNDTGCFGTLREYNSTKNQTCAPSKTPPPPPTAHP
EIKPTSTPTDATRLNTTNPNSDDEDLTTSGSGSGEQEPYTTSDAVTKQGLSSTMPPTPSP
QPGTPQQGGNNTNHSQDAATELDNTNTTAQPPMPSHNTTTISTNNTSKHNLSTLSEPPQN
TTNPNTQSMATENEKTSAPPKTTLPPTESPTTEKSTNNTKSPTTMEPNKTNGHFTSPSST
PNSTTQHLIYFRRKRSILWREGDMFPFLDGLINAPIDFDPVPNTKTIFDESSSSGASAEE
DQHASSNISLTLSYLPHTSENTAYSGENENDCDAELRIWSVQEDDLAAGLSWIPFFGPGI
EGLYTAGLIKNQNNLVCRLRRLANQTAKSLELLLRVTTEERTFSLINRHAIDFLLTRWGG
TCKVLGPDCCIGIEDLSRNISEQIDQIKKDEQKEGTGWGLGGKWWTSDWGVLTNLGILLL
LSIAVLIALSCICRIFTKYIG
>tr|K4MR14|K4MR14_9MONO Glycoprotein OS=Marburg marburgvirus OX=11269 GN=GP PE=4 SV=1
MWTTCFFISLILIQGIKTLPILEIASNDQPQNVDSVCSGTLQKTEDVHLMGFTLSGQKVA
DSPLEASKRWAFRTGVPPKNVEYTEGEEAKTCYNISVTDPSGKSLLLDPPTNVRDYPKCK
TIHHIQGQNPHAQGIALHLWGAFFLYDRIASTTMYRGKVFTEGNIAAMIVNKTVHKMIFS
RQGQGYRHMNLTSTNKYWTSSNGTQTNDTGCFGTLQEYNSTKNQTCAPSKTPPPPPTAHP
EIKPTSTPTDATRLNTTNPNSDDEDLTTSGSGSGEQEPYTTSDAVTKQGLSSTMPPTLSP
QPGTPQQGGNNTNHSQDAATELDNTNTTAQPPMPSHNTTTISTNNTSKHNLSTLSEPPQN
TTNPNTQSMATENEKTSAPPKTTLPPTESPTTEKSTNNTKSPTTMEPNTTNGHFTSPSST
PNSTTQHLIYFRRKRSILWREGDMFPFLDGLINAPIDFDPVPNTKTIFDESSSSGASAEE
DQHASSNISLTLSYLPHTSENTAYSGENENDCDAELRIWSVQEDDLAAGLSWIPFFGPGI
EGLYTAGLIKNQNNLVCRLRRLANQTAKSLELLLRVTTEERTFSLINRHAIDFLLTRWGG
TCKVLGPDCCIGIEDLSRNISEQIDQIKKDEQKEGTGWGLGGKWWTSDWGVLTNLGILLL
LSIAVLIALSCICRIFTKYIG
>tr|K4MQ81|K4MQ81_9MONO Glycoprotein OS=Marburg marburgvirus OX=11269 GN=GP PE=4 SV=1
MWTTCFFISLILIQGIKTLPILEIASNDQPQNVDSVCSGTLQKTEDVHLMGFTLSGQKVA
DSPLEASKRWAFRTGVPPKNVEYTEGEEAKTCYNISVTDPSGKSLLLDPPTNVRDYPKCK
TIHHIQGQNPHAQGIALHLWGAFFLYDRIASTTMYRGKVFTEGNIAAMIVNKTVHKMIFS
RQGQGYRHMNLTSTNKYWTSSNGTQTNDTGCFGTLREYNSTKNQTCAPSKTPPPPPTAHP
EIKPTSTPTDATRLNTTNPNSDDEDLITSGSGSGEQEPYTTSDAVTKQGLSSTMPPTPSP
QPGTPQQGGNNTNHSQDAATELDNTNTTAQPPMPSHNTTTISTNNTSKHNLSTLSEPPQN
TTNPNTQSMATENEKTSAPPKTTLPPTESPTTEKSTNNTKSPTTMEPNKTNGHFTSPSST
PNSTTQHLIYFRRKRSILWREGDMFPFLDGLINAPIDFDPVPNTKTIFDESSSSGASAEE
DQHASSNISLTLSYLPHTSENTAYSGENENDCDAELRIWSVQEDDLAAGLSWIPFFGPGI
EGLYTAGLIKNQNNLVCRLRRLANQTAKSLELLLRVTTEERTFSLINRHAIDFLLTRWGG
TCKVLGPDCCIGIEDLSRNISEQIDQIKKDEQKEGTGWGLGGKWWTSDWGVLTNLGILLL
LSIAVLIALSCICRIFTKYIG
>tr|K4MSZ7|K4MSZ7_9MONO Glycoprotein OS=Marburg marburgvirus OX=11269 GN=GP PE=4 SV=1
MRTTCFFISLILIQGIKTLPILEIASNDQPQNVDSVCSGTLQKTEDVHLMGFTLSGQKVA
DSPLEASKRWAFRTGVPPKNVEYTEGEEAKTCYNISVTDPSGKSLLLDPPTNVRDYPKCK
TIHHIQGQNPHAQGIALHLWGAFFLYDRIASTTMYRGKVFTEGNIAAMIVNKTVHKMIFS
RQGQGYRHMNLTSTNKYWTSSNGTQTNDTGCFGTLQEYNSTKNQTCAPSKTPPPPPTARP
EIKPTSTPTDATRLNTTNPNSDDEDLTTSGSGSGEQEPYTTSDAVTKQGLSSTMPPTPSP
QPGTPQQGGNNTNHSQDAATELDNTNTIAQLPTPSHNTTTISTNNTSKHNLSTLSEPPQN
TTNPNTQSMATENEKTSAPPKTTLPPTESPTTEKSTNNTKSPTTMEPNTTNGHFTSPSST
PNSTTQHLIYFRRKRSILWREGDMFPFLDGLINAPIDFDPVPNTKTIFDESSSSGASAEE
DQHASSNISLTLSYLPHTSENTAYSGENENDCDAELRIWSVQEDDLAAGLSWIPFFGPGI
EGLYTAGLIKNQNNLVCRLRRLANQTAKSLELLLRVTTEERTFSLINRHAIDFLLTRWGG
TCKVLGPDCCIGIEDLSRNISEQIDQIKKDEQKEGTGWGLGGKWWTSDWGVLTNLGILLL
LSIAVLIALSCICRIFTKYIG
>tr|K4MSU2|K4MSU2_9MONO Glycoprotein OS=Marburg marburgvirus OX=11269 GN=GP PE=4 SV=1
MRTTCFFISLILIQGIKTLPILEIASNDQPQNVDSVCSGTLQKTEDVHLMGFTLSGQKVA
DSPLEASKRWAFRTGVPPKNVEYTEGEEAKTCYNISVTDPSGKSLLLDPPTNVRDYPKCK
TIHHIQGQNPHAQGIALHLWGAFFLYDRIASTTMYRGKVFTEGNIAAMIVNKTVHKMIFS
RQGQGYRHMNLTSTNKYWTSSNGTQTNDAGCFGTLQEYNSTKNQTCAPSKTPPPPPTAHP
EVKPTRTPTDATRLNTTNPNSDDEDLTTSGSGSGEQEPYTTSDAVTKQGLSSTMPPTPSP
QPGTPQQGGNNTNHSQDAATKLDNTNTTAQPPTPSHNTTTISTNNTSKHNLSTLSEPPQN
TTNPNTQSMVTENEKTSAPPKTTLPPTESPTTEKSTNNTKSPTTMEPNTTNGHFTSPSST
PNSTTQHLIYFRRKRSILWREGDMFPFLDGLINAPIDFDPVPNTKTIFDESSSSGASAEE
DQHASSNISLTLSYLPHTSENTAYSGENENDCDAELRIWSVQEDDLAAGLSWIPFFGPGI
EGLYTAGLIKNQNNLVCRLRRLANQTAKSLELLLRVTTEERTFSLINRHAIDFLLTRWGG
TCKVLGPDCCIGIEDLSRNISEQIDQIKKDEQKEGTGWGLGGKWWTSDWGVLTNLGILLL
LSIAVLIALSCICRIFTKYIG
>tr|Q1PDC0|Q1PDC0_9MONO Glycoprotein OS=Lake Victoria marburgvirus - DRC1999 OX=378831 GN=GP PE=4 SV=1
MRTTCFFISLILIQGIKTLPILEIASNDQPQNVDSVCSGTLQKTEDVHLMGFTLSGQKVA
DSPLEASKRWAFRTGVPPKNVEYTEGEEAKTCYNISVTDPSGKSLLLDPPTNVRDYPKCK
TIHHIQGQNPHAQGIALHLWGAFFLYDRIASTTMYRGKVFTEGNIAAMIVNKTVHKMIFS
RQGQGYRHMNLTSTNKYWTSSNGTQTNDTGCFGTLQEYNSTKNQTCAPSKTPPPPPTARP
EIKPTSTPTDATRLNTTNPNSDDEDLTTSGSGSGEQEPYTTSDAVTKQGLSSTMPPTPSP
QPGTPQQGGNNTNHSQDAATELDNTNTTAQLPTPSHNTTTISTNNTSKHNLSTLSEPPQN
TTNPNTQSMATENEKTSAPPKTTLPPIESPTTEKSTNNTKSPTTMEPNTTNGHFTSPSST
PNSTTQHLIYFRRKRSILWREGDMFPFLDGLINAPIDFDPVPNTKTIFDESSSSGASAEE
DQHASSNISLTLSYLPHTSENTAYSGENENDCDAELRIWSVQEDDLAAGLSWIPFFGPGI
EGLYTAGLIKNQNNLVCRLRRLANQTAKSLELLLRVTTEERTFSLINRHAIDFLLTRWGG
TCKVLGPDCCIGIEDLSRNISEQIDQIKKDEQKEGTGWGLGGKWWTSDWGVLTNLGILLL
LSIAVLIALSCICRIFTKYIG
>tr|K4MQZ0|K4MQZ0_9MONO Glycoprotein OS=Marburg marburgvirus OX=11269 GN=GP PE=4 SV=1
MRTTCFFISLILIQGIKTLPILEIASNDQPQNVDSVCSGTLQKTEDVHLMGFTLSGQKVA
DSPLEASKRWAFRTGVPPKNVEYTEGEEAKTCYNISVTDPSGKSLLLDPPTNVRDYPKCK
TIHHIQGQNPHAQGIALHLWGAFFLYDRIASTTMYRGKVFTEGNIAAMIVNKTVHKMIFS
RQGQGYRHMNLTSTNKYWTSSNGTQTNDTGCFGTLQEYNSTKNQTCAPSKTPPPPPTARP
EIKPTSTPTDATRLNTTNPNSDDEDLTTSGSGSGEQEPYTTSDAVTKQGLSSTMPPTPSP
QPGTPQQGGNNTNHSQDAATELDNTNTTAQLPTPSHNTTTISTNNTSKHNLSTLSEPPQN
TTNPNTQSMATENEKTSAPPKTTLPPIESPTTEKSTNNTKSPTTMEPNTTNGHFTSPSST
PNSTTQHLIYFRRKRSILWREGDMFPFLDGLINAPIDFDPVPNTKTIFDESSSSGASAEE
DQHASSNISLTLSYLPHTSENTAYSGENENDCDAELRIWSVQEDDLAAGLSWIPFFGPGI
EGLYTAGLIKNQNNLVCRLRRLANQTAKSLELLLRVTTEERTFSLINRHAIDFLLTRWGG
TCKVLGPDCCIGIEDLSRNISEQIDQIKKDEQKEGTGWGLGGKWWTSDWGVLTNLGILLL
LSIAVLIALSCICRIFTKYIG
>tr|K4MR75|K4MR75_9MONO Glycoprotein OS=Marburg marburgvirus OX=11269 GN=GP PE=4 SV=1
MWTTCFFISLILIQGIKTLPILEIASNDQPQNVDSVCSGTLQKTEDVHLMGFTLSGQKVA
DSPLEASKRWAFRTGVPPKNVEYTEGEEAKTCYNISVTDPSGKSLLLDPPTNVRDYPKCK
TIHHIQGQNPHAQGIALHLWGAFFLYDRIASTTMYRGKVFTEGNIAAMIVNKTVHKMIFS
RQGQGYRHMNLTSTNKYWTSSNGTQTNDTGCFGTLREYNSTKNQTCAPSKTPPPPPTAHP
EIKPTSTPTDATRLNTTNPNSDDEDLTTSGSGSGEQEPYTTSDAVTEQGLSSTMPPTPSP
QPGTPQQGGNNTNHSQDAATELDNTNTTAQPPMPSHNTTTISTNNTSKHNLSILSEPPQN
TTNPNTQSMATENEKTSAPPKTTLPPTESPTTEKSTNNTKSPTTMEPNTTNGHFTSPSST
PNSTTQHLIYFRRKRSILWREGDMFPFLDGLINAPIDFDPVPNTKTIFDESSSSGASAEE
DQHASSNISLTLSYLPHTSENTAYSGENENDCDAELRIWSVQEDDLAAGLSWIPFFGPGI
EGLYTAGLIKNQNNLVCRLRRLANQTAKSLELLLRVTTEERTFSLINRHAIDFLLTRWGG
TCKVLGPDCCIGIEDLSRNISEQIDQIKKDEQKEGTGWGLGGKWWTSDWGVLTNLGILLL
LSIAVLIALSCICRIFTKYIG
>tr|K4MR55|K4MR55_9MONO Glycoprotein OS=Marburg marburgvirus OX=11269 GN=GP PE=4 SV=1
MWTTCFFISLILIQGIKTLPILEIASNDQPQNVDSVCSGTLQKTEDVHLMGFTLSGQKVA
DSPLEASKRWAFRTGVPPKNVEYTEGEEAKTCYNISVTDPSGKSLLLDPPTNVRDYPKCK
TIHHIQGQNPHAQGIALHLWGAFFLYDRIASTTMYRGKVFTEGNIAAMIVNKTVHKMIFS
RQGQGYRHMNLTSTNKYWTSSNGTQTNDTGCFGTLREYNSTKNQTCAPSKTPPPPPTAHP
EIKPTSTPTDATRLNTTNPNSDDEDLTTSGSGSGEQEPYTTSDEVTKQGLSSTMPPTPSP
QPGTPQQGGNNTNHSQDAATELDNTNTTAQPPMPSHNTTTISTNNTSKHNLSTLSEPPQN
TTNPNTQSMATENEKTSAPPKTTLPPTESPTTEKSTNNTKSPTTMEPNKTNGHFTSPSST
PNSTTQHLIYFRRKRSILWREGDMFPFLDGLINAPIDFDPVPNTKTIFDESSSSGASAEE
DQHASSNISLTLSYLPHTSENTAYSGENENDCDAELRIWSVQEDDLAAGLSWIPFFGPGI
EGLYTAGLIKNQNNLVCRLRRLANQTAKSLELLLRVTTEERTFSLINRHAIDFLLTRWGG
TCKVLGPDCCIGIEDLSRNISEQIDQIKKDEQKEGTGWGLGGKWWTSDWGVLTNLGILLL
LSIAVLIALSCICRIFTKYIG
>tr|K4N3L1|K4N3L1_9MONO Glycoprotein OS=Marburg marburgvirus OX=11269 GN=GP PE=4 SV=1
MRTTCFFISLILIQGIKTLPILEIASNDQPQNVDSVCSGTLQKTEDVHLMGFTLSGQKVA
DSPLEASKRWAFRTGVPPKNVEYTEGEEAKTCYNISVTDPSGKSLLLDPPTNVRDYPKCK
TIHHIQGQNPHAQGIALHLWGAFFLYDRIASTTMYRGKVFTEGNIAAMIVNKTVHKMIFS
RQGQGYRHMNLTSTNKYWTSSNGTQTNDTGCFGTLQEYNSTKNQTCAPSKTPPPPPTARP
EIKPTSTPTDATRLNTTNPNSDDEDLTTSGSGSGEQEPYTTSDAVTKQGLSSTMPPTPSP
QPGTPQQGGNNTNHSQDAATELDNTNTTAQLPTPSHNTTTISTNNTSKHNLSTLSEPPQN
TTNPNTQSMATEKEKTSAPPKTTLPPTESPTTEKSTNNTKSPTTMEPSTTNGHFTSPSST
PNSTTQHLIYFRRKRSILWREGDMFPFLDGLINAPIDFDPVPNTKTIFDESSSSGASAEE
DQHASSNISLTLSYLPHTSENTAYSGENENDCDAELRIWSVQEDDLAAGLSWIPFFGPGI
EGLYTAGLIKNQNNLVCRLRRLANQTAKSLELLLRVTTEERTFSLINRHAIDFLLTRWGG
TCKVLGPDCCIGIEDLSRNISEQIDQIKKDEQKEGTGWGLGGKWWTSDWGVLTNLGILLL
LSIAVLIALSCICRIFTKYIG
>tr|K4MT22|K4MT22_9MONO Glycoprotein OS=Marburg marburgvirus OX=11269 GN=GP PE=4 SV=1
MWTTCFFISLILIQGIKTLPILEIASNDQPQNVDSVCSGTLQKTEDVHLMGFTLSGQKVA
DSPLEASKRWAFRTGVPPKNVEYTEGEEAKTCYNISVTDPSGKSLLLDPPTNVRDYPKCK
TIHHIQGQNPHAQGIALHLWGAFFLYDRIASTTMYRGKVFTEGNIAAMIVNKTVHKMIFS
RQGQGYRHMNLTSTNKYWTSSNGTQTNDTGCFGTLREYNSTKNQTCAPSKTPPPPPTAHP
EIKPTSTPTDATRLNTTNPNSDDEDLTTSGSGSGEQEPYTTSDAVTKQGLSSTMPPTPSP
QPGTPQQGGNNTNHSQDAATELDNTNTTAQPPMPSHNTTTISTNNTSKHNLSTLSEPPQN
TTNPNTQSMATENEKTSAPPKTTLPPTESPTTEKSTNNTKSPTTMEPNKTNGHFTSPSST
PNSTTQHPIYFRRKRSILWREGDMFPFLDGLINAPIDFDPVPNTKTIFDESSSSGASAEE
DQHASSNISLTLSYLPHTSENTAYSGENENDCDAELRIWSVQEDDLAAGLSWIPFFGPGI
EGLYTAGLIKNQNNLVCRLRRLANQTAKSLELLLRVTTEERTFSLINRHAIDFLLTRWGG
TCKVLGPDCCIGIEDLSRNISEQIDQIKKDEQKEGTGWGLGGKWWTSDWGVLTNLGILLL
LSIAVLIALSCICRIFTKYIG
>tr|K4MST4|K4MST4_9MONO Glycoprotein OS=Marburg marburgvirus OX=11269 GN=GP PE=4 SV=1
MWTTCFFISLILIQGIKTLPILEIASNDQPQNVDSVCSGTLQKTEDVHLMGFTLSGQKVA
DSPLEASKRWAFRTGVPPKNVEYTEGEEAKTCYNISVTDPSGKSLLLDPPTNVRDYPKCK
TIHHIQGQNPHAQGIALHLWGAFFLYDRIASTTMYRGKVFTEGNIAAMIVNKTVHKMIFS
RQGQGYRHMNLTSTNKYWTSSNGTQTNDTGCFGTLREYNSMKNQTCAPSKTPPPPPTAHP
EIKPTSTPTDATRLNTTNPNSDDEDLTTSGSGSGEQEPYTTSDEVTKQGLSSTMPPTPSP
QPGTPQQGGNNTNHSQDAATELDNTNTTAQPPMPSHNTTTISTNNTSKHNLSTLSEPPQN
TTNPNTQSMATENEKTSAPPKTTLPPTESPTTEKSTNNTKSPTTMEPNKTNGHFTSPSST
PNSTTQHLIYFRRKRSILWREGDMFPFLDGLINAPIDFDPVPNTKTIFDESSSSGASAEE
DQHASSNISLTLSYLPHTSENTAYSGENENDCDAELRIWSVQEDDLAAGLSWIPFFGPGI
EGLYTAGLIKNQNNLVCRLRRLANQTAKSLELLLRVTTEERTFSLINRHAIDFLLTRWGG
TCKVLGPDCCIGIEDLSRNISEQIDQIKKDEQKEGTGWGLGGKWWTSDWGVLTNLGILLL
LSIAVLIALSCICRIFTKYIG
>sp|Q6UY66|VGP_MABVO Envelope glycoprotein OS=Lake Victoria marburgvirus (strain Ozolin-75) OX=482820 GN=GP PE=3 SV=1
MRTTCLFISLILIQGIKTLPILEIASNDQPQNVDSVCSGTLQKTEDVHLMGFTLSGQKVA
DSPLEASKRWAFRTGVPPKNVEYTEGEEAKTCYNISVTDPSGKSLLLDPPTNVRDYPKCK
TIHHIQGQNPHAQGIALHLWGAFFLYDRIASTTMYRGKVFTEGNIAAMIVNKTVHKMIFS
RQGQGYRHMNLTSTNKYWTSSNGTQTNDTGCFGTLHEYNSTKNQTCAPSKTPPPPPTARP
EIKPTSTPTDATRLNTTNPNSDDEDLTTSGSGSGEQELYTTSDAVTKQGLSSTMPPTPSP
QPGTPQQGGNNTNHSQDATTELDNTNTTAQPPTPSHNTTTISTNNTSKHNLSTLSAPPQN
TTNPNTQSMATENEKTSAPPKATLPPTENPTTEKSTNNTKSPTTMEPNTTNGHFTSPSST
PNSTTQHLIYFRRKRSILWREGDMFPFLDGLINAPIDFDPVPNTKTIFDESSSSGASTEE
DQHASSNISLTLSYLPHTSGNTAYSGENENDCDAELRIWSVQEDDLAAGLSWIPFFGPGI
EGLYTAGLIKNQNNLVCRLRRLANQTAKSLELLLRVTTEERTFSLINRHAIDFLLTRWGG
TCKVLGPDCCIGIEDLSRNISEQIDQIKKDEQKEGTGWGLGGKWWTSDWGVLTNLGILLL
LSIAVLIALSCICRIFTKYIG
>tr|K4MSG5|K4MSG5_9MONO Glycoprotein OS=Marburg marburgvirus OX=11269 GN=GP PE=4 SV=1
MRTTCFFISLILIQGIKTLPILEIASNDQPQNVDSVCSGTLQKTEDVHLMGFTLSGQKVA
DSPLEASKRWAFRTGVPPKNVEYTEGEEAKTCYNISVTDPSGKSLLLDPPTNVRDYPKCK
TIHHIQGQNPHAQGIALHLWGAFFLYDRIASTTMYRGKVFTEGNIAAMIVNKTVHKMIFS
RQGQGYRHMNLTSTNKYWTSSNGTQTNDTGCFGTLQEYNSTKNQTCAPSKTPPPPPTAHP
EVKPTRTPTDATRLNTTNPNSDDEDLTTSGSGSGEQEPYTTSDAVTKQGLSSTMPPTPSP
QPGTPQQGGNNTNHSQDAATKLDNTNTAAQPPTPSHNTTTISTNNTSKHNLSTLSEPPQN
TTNPNTQSMVTENEKTSAPPKTTLPPTESPTTEKSTNNTKSPTTMEPNTTNGHFTSPSST
PNSTTQHLIYFRRKRSILWREGDMFPFLDGLINAPIDFDPVPNAKTIFDESSSSGASAEE
DQHAFSNISLTLSYLPHTSENTAYSGENENDCDAELRIWSVQEDDLAAGLSWIPFFGPGI
EGLYTAGLIKNQNNLVCRLRRLANQTAKSLELLLRVTTEERTFSLINRHAIDFLLTRWGG
TCKVLGPDCCIGIEDLSRNISEQIDQIKKDEQKEGTGWGLGGKWWTSDWGVLTNLGILLL
LSIAVLIALSCICRIFTKYIG
>tr|K4MTA6|K4MTA6_9MONO Glycoprotein OS=Marburg marburgvirus OX=11269 GN=GP PE=4 SV=1
MRTTCFFISLILIQGIKTLPILEIASNDQPQNVDSVCSGTLQKTEDVHLMGFTLSGQKVA
DSPLEASKRWAFRTGVPPKNVEYTEGEEAKTCYNISVTDPSGKSLLLDPPTNVRDYPKCK
TIHHIQGQNPHAQGIALHLWGAFFLYDRIASTTMYRGKVFTEGNIAAMIVNKTVHKMIFS
RQGQGYRHMNLTSTNKYWTSSNGTQTNDTGCFGTLQEYNSTKNQTCTPSKTPPPPPTAYP
EIKPTSTPTDATRLNTTNPNSDDEDLTTSGSGSGEQEPDTTSDAVTKQGLSSTMPPTPSP
QPGTPQQGGNNTNHSQDAATELDNTNTTAQPPTPSHNTTTISTNNTSKHNLSTLSELPQN
TTNPNTQSMATENEKTSASPKTTLPPTESPTTEKSTNNTKSPTTMEPNTTNGHFTSPSST
PNSTTQHLIYFRRKRSILWREGDMFPFLDGLINAPIDFDPVPNTKTIFDESSSSGASAEE
DQHASSNISLTLSYLPHTSENTAYSGENENDCDAELRIWSVQEDDLAAGLSWIPFFGPGI
EGLYTAGLIKNQNNLVCRLRRLANQTAKSLELLLRVTTEERTFSLINRHAIDFLLTRWGG
TCKVLGPDCCIGIEDLSRNISEQIDQIKKDEQKEGTGWGLGGKWWTSDWGVLTNLGILLL
LSIAVLIALSCICRIFTKYIG
>tr|C7B279|C7B279_9MONO Glycoprotein OS=Marburg marburgvirus OX=11269 GN=GP PE=4 SV=1
MRTTCFFISLILIQGIKTLPILEIASNDQPQNVDSVCSGTLQKTEDVHLMGFTLSGQKVA
DSPLEASKRWAFRTGVPPKNVEYTEGEEAKTCYNISVTDPSGKSLLLDPPTNVRDYPKCK
TIHHIQGQNPHAQGIALHLWGAFFLYDRIASTTMYRGKVFTEGNIAAMIVNKTVHKMIFS
RQGQGYRHMNLTSTNKYWTSSNGTQTNDTGCFGTLQEYNSTKNQTCTPSKTPPSPPTAHP
EIKPTSTPTDATRLNTTNPNSDDEDLTTSGSGSGEQEPDTTSDAVTKQGLSSTMPPTPSP
QPGTPQQGGNNTNHSQDAATELDNSNTTAQPPTPSHNTTTISTNNTSKHNLSTLSELPQN
TTNPNTQSMATENEKTSASPKTTLPPTESPTTEKSTNNTKSPTTMEPNTTNGHFTSPSST
PNSTTQHLIYFRRKRSILWREGDMFPFLDGLINAPIDFDPVPNTKTIFDESSSSGASAEE
DQHASSNISLTLSYLPHTSENTAYSGENENDCDAELRIWSVQEDDLAAGLSWIPFFGPGI
EGLYTAGLIKNQNNLVCRLRRLANQTAKSLELLLRVTTEERTFSLINRHAIDFLLTRWGG
TCKVLGPDCCIGIEDLSRNISEQIDQIKKDEQKEGTGWGLGGKWWTSDWGVLTNLGILLL
LSIAVLIALSCICRIFTKYIG
>tr|C7B286|C7B286_9MONO GP OS=Marburg marburgvirus OX=11269 GN=GP PE=4 SV=1
MRTTCFFISLILIQGIKTLPILEIASNDQPQNVDSVCSGTLQKTEDVHLMGFTLSGQKVA
DSPLEASKRWAFRTGVPPKNVEYTEGEEAKTCYNISVTDPSGKSLLLDPPTNVRDYPKCK
TIHHIQGQNPHAQGIALHLWGAFFLYDRIASTTMYRGKVFTEGNIAAMIVNKTVHKMIFS
RQGQGYRHMNLTSTNKYWTSSNGTQTNDTGCFGTLQEYNSTKNQTCTPSKTPPPPPTAYP
EIKPTSTSTDATRLNTTNPNSDDEDLTTSGSGSGEQEPDTTSDAVTKQGLSSTMPPTPSP
QPGTPQQGGNNTNHSQDAATELDNTNTTAQPPTPSHNTTTISTNNTSKHNLSTLSELPQN
TTNPNTQSMATENEKTSASPKTTLPPTESPTTEKSTNNTKSPTTMEPNTTNGHFTSPSST
PNSTTQHLIYFRRKRSILWREGDMFPFLDGLINAPIDFDPVPNTKTIFDESSSSGASAEE
DQHASSNISLTLSYLPHTSENTAYSGENENDCDAELRIWSVQEDDLAAGLSWIPFFGPGI
EGLYTAGLIKNQNNLVCRLRRLANQTAKSLELLLRVTTEERTFSLINRHAIDFLLTRWGG
TCKVLGPDCCIGIEDLSRNISEQIDQIKKDEQKEGTGWGLGGKWWTSDWGVLTNLGILLL
LSIAVLIALSCICRIFTKYIG
>tr|K4MSY0|K4MSY0_9MONO Glycoprotein OS=Marburg marburgvirus OX=11269 GN=GP PE=4 SV=1
MRTTCFFISLILIQGIKTLPILEIASNDQPQNVDSVCSGTLQKTEDVHLMGFTLSGQKVA
DSPLEASKRWAFRTGVPPKNVEYTEGEEAKTCYNISVTDPSGKSLLLDPPTNVRDYPKCK
TIHHIQGQNPHAQGIALHLWGAFFLYDRIASTTMYRGKVFTEGNIAAMIVNKTVHKMIFS
RQGQGYRHMNLTSTNKYWTSSNGTQTNDTGCFGTLQEYNSTKNQTCTPSKTPPPPPTAHP
EIKPTSTPTDATRLNTTNPNSDDEDLTTSGSGSGEQEPYTTSDAVTKQGLSSTMPPTPSP
QPGTPQQGGNNTNHSQDAATELDNTNTTAQPPTPSHNTTTISTNNTSKHNLSTLSELPQN
ITNPNTQSMATENEKTSASPKTTLPPTESPTTEKSTNNTKSPTTMEPNTTNGHFTSPSST
PNSTTQHLIYFRRKRSILWREGDMFPFLDGLINAPIDFDPVPNTKTIFDESSSSGASAEE
DQHASSNISLTLSYLPHTSENTAYSEENENDCDAELRIWSVQEDDLAAGLSWIPFFGPGI
EGLYTAGLIKNQNNLVCRLRRLANQTAKSLELLLRVTTEERTFSLINRHAIDFLLTRWGG
TCKVLGPDCCIGIEDLSRNISEQIDQIKKDEQKEGTGWGLGGKWWTSDWGVLTNLGILLL
LSIAVLIALSCICRIFTKYIG
>tr|C7B293|C7B293_9MONO Glycoprotein OS=Marburg marburgvirus OX=11269 GN=GP PE=4 SV=1
MRTTCFFISLILIQGIKTLPILEIASNDQPQNVDSVCSGTLQKTEDVHLMGFTLSGQKVA
DSPLEASKRWAFRTGVPPKNVEYTEGEEAKTCYNISVTDPSGKSLLLDPPTNVRDYPKCK
TIHHIQGQNPHAQGIALHLWGAFFLYDRIASTTMYRGKVFTEGNIAAMIVNKTVHKMIFS
RQGQGYRHMNLTSTNKYWTSSNGTQTNDTGCFGTLQEYNSTKNQTCTPSKTPPPPPTAYP
EIKPTSTSTDATRLNTTNPNSDDEDLTTSGSGSGEQEPDTTSDAVTKQGLSSTMPPTPSP
QPGTPQQGGNNTNHSQDAATELDNTNTTAQPPTPSHNTTTISTNNTSKHNLSTLSELPQN
TTNPNTQSMATENEKTSASPKTTLPPTESPTTEKSTNNTKSPTTMEPNTTNGHFTSPSST
PNSTTQHLIYFRRKRSILWREGDMFPFLDGLINAPIDFDPVPNTKTIFDESSSSGASAKE
DQHASSNISLTLSYLPHTSENTAYSGENENDCDAELRIWSVQEDDLAAGLSWIPFFGPGI
EGLYTAGLIKNQNNLVCRLRRLANQTAKSLELLLRVTTEERTFSLINRHAIDFLLTRWGG
TCKVLGPDCCIGIEDLSRNISEQIDQIKKDEQKEGTGWGLGGKWWTSDWGVLTNLGILLL
LSIAVLIALSCICRIFTKYIG
>tr|K4MR93|K4MR93_9MONO Glycoprotein OS=Marburg marburgvirus OX=11269 GN=GP PE=4 SV=1
MRTTCFFISLILIQGIKTLPILEIASNDQPQNVDSVCSGTLQKTEDVHLMGFTLSGQKVA
DSPLEASKRWAFRTGVPPKNVEYTEGEEAKTCYNISVTDPSGKSLLLDPPTNVRDYPKCK
TIHHIQGQNPHAQGIALHLWGAFFLYDRIASTTMYRGKVFTEGNIAAMIVNKTVHKMIFS
RQGQGYRHMNLTSTNKYWTSSNGTQTNDTGCFGTLQEYNSTKNQTCTPSKTPPSPPTAHP
EIKPTSTPTDATRLNTTNPNSDDEDLTTSGSGSGEQEPDTTSDAVTKQGLSSTMPPTPSP
QPGTPQQGGNNTNHSQDAATELDNTNTTAQPPTPSHNTTTISTNNTSKNNLSTLSELPQN
TTNPNTQSMATENEKTSASPKTTLPPTESPTTEKSTNNTKSPTTMEPNTTNGHFTSPSST
PNSTTQHLIYFRRKRSILWREGDMFPFLDGLINAPIDFDPVPNTKTIFDESSSSGASAEE
DQHASSNISLTLSYLPHTSENTAYSGENENDCDAELRIWSVQEDDLAAGLSWIPFFGPGI
EGLYTAGLIKNQNNLVCRLRRLANQTAKSLELLLRVTTEERTFSLINRHAIDFLLTRWGG
TCKVLGPDCCIGIEDLSRNISEQIDQIKKDEQKEGTGWGLGGKWWTSDWGVLTNLGILLL
LSIAVLIALSCICRIFTKYIG


*******************************************************************************************************************************************************************************************************


									Supplementary Data Set 2:
						Percent of similarity between all 37 protein sequences of Env protein of MRV

CLUSTAL O(1.2.4) multiple sequence alignment

sp|Q6UY66|VGP_MABVO                 MRTTCLFISLILIQGIKTLPILEIASNDQPQNVDSVCSGTLQKTEDVHLMGFTLSGQKVA	60
tr|K4MSG5|K4MSG5_9MONO              MRTTCFFISLILIQGIKTLPILEIASNDQPQNVDSVCSGTLQKTEDVHLMGFTLSGQKVA	60
tr|K4N3G2|K4N3G2_9MONO              MRTTCFFISLILIQGIKTLPILEIASNDQPQNVDSVCSGTLQKTEDVHLMGFTLSGQKVA	60
tr|K4MSU2|K4MSU2_9MONO              MRTTCFFISLILIQGIKTLPILEIASNDQPQNVDSVCSGTLQKTEDVHLMGFTLSGQKVA	60
tr|C7B279|C7B279_9MONO              MRTTCFFISLILIQGIKTLPILEIASNDQPQNVDSVCSGTLQKTEDVHLMGFTLSGQKVA	60
tr|K4MR93|K4MR93_9MONO              MRTTCFFISLILIQGIKTLPILEIASNDQPQNVDSVCSGTLQKTEDVHLMGFTLSGQKVA	60
tr|K4MSY0|K4MSY0_9MONO              MRTTCFFISLILIQGIKTLPILEIASNDQPQNVDSVCSGTLQKTEDVHLMGFTLSGQKVA	60
tr|C7B293|C7B293_9MONO              MRTTCFFISLILIQGIKTLPILEIASNDQPQNVDSVCSGTLQKTEDVHLMGFTLSGQKVA	60
tr|K4MTA6|K4MTA6_9MONO              MRTTCFFISLILIQGIKTLPILEIASNDQPQNVDSVCSGTLQKTEDVHLMGFTLSGQKVA	60
tr|C7B286|C7B286_9MONO              MRTTCFFISLILIQGIKTLPILEIASNDQPQNVDSVCSGTLQKTEDVHLMGFTLSGQKVA	60
tr|K4MR75|K4MR75_9MONO              MWTTCFFISLILIQGIKTLPILEIASNDQPQNVDSVCSGTLQKTEDVHLMGFTLSGQKVA	60
tr|K4MR14|K4MR14_9MONO              MWTTCFFISLILIQGIKTLPILEIASNDQPQNVDSVCSGTLQKTEDVHLMGFTLSGQKVA	60
tr|K4MQA7|K4MQA7_9MONO              MWTTCFFISLILIQGIKTLPILEIASNDQPQNVDSVCSGTLQKTEDVHLMGFTLSGQKVA	60
tr|K4MST4|K4MST4_9MONO              MWTTCFFISLILIQGIKTLPILEIASNDQPQNVDSVCSGTLQKTEDVHLMGFTLSGQKVA	60
tr|K4MT22|K4MT22_9MONO              MWTTCFFISLILIQGIKTLPILEIASNDQPQNVDSVCSGTLQKTEDVHLMGFTLSGQKVA	60
tr|K4MR55|K4MR55_9MONO              MWTTCFFISLILIQGIKTLPILEIASNDQPQNVDSVCSGTLQKTEDVHLMGFTLSGQKVA	60
tr|K4MQ81|K4MQ81_9MONO              MWTTCFFISLILIQGIKTLPILEIASNDQPQNVDSVCSGTLQKTEDVHLMGFTLSGQKVA	60
tr|K4MT76|K4MT76_9MONO              MWTTCFFISLILIQGIKTLPILEIASNDQPQNVDSVCSGTLQKTEDVHLMGFTLSGQKVA	60
tr|Q1PDB3|Q1PDB3_9MONO              MWTTCFFISLILIQGIKTLPILEIASNDQPQNVDSVCSGTLQKTEDVHLMGFTLSGQKVA	60
tr|K4N3N9|K4N3N9_9MONO              MWTTCFFISLILIQGIKTLPILEIASNDQPQNVDSVCSGTLQKTEDVHLMGFTLSGQKVA	60
tr|K4MSZ7|K4MSZ7_9MONO              MRTTCFFISLILIQGIKTLPILEIASNDQPQNVDSVCSGTLQKTEDVHLMGFTLSGQKVA	60
tr|Q1PDC0|Q1PDC0_9MONO              MRTTCFFISLILIQGIKTLPILEIASNDQPQNVDSVCSGTLQKTEDVHLMGFTLSGQKVA	60
tr|K4MQZ0|K4MQZ0_9MONO              MRTTCFFISLILIQGIKTLPILEIASNDQPQNVDSVCSGTLQKTEDVHLMGFTLSGQKVA	60
tr|K4N3L1|K4N3L1_9MONO              MRTTCFFISLILIQGIKTLPILEIASNDQPQNVDSVCSGTLQKTEDVHLMGFTLSGQKVA	60
sp|Q1PD50|VGP_MABVA                 MKTTCLLISLILIQGVKTLPILEIASNIQPQNVDSVCSGTLQKTEDVHLMGFTLSGQKVA	60
tr|A0A0E3N843|A0A0E3N843_9MONO      MKTTCLLISLILIQGVKTLPILEIASNIQPQNVDSVCSGTLQKTEDVHLMGFTLSGQKVA	60
tr|A0A077CY85|A0A077CY85_9MONO      MKTTCLLISLILIQGVKTLPILEIASNIQPQNVDSVCSGTLQKTEDVHLMGFTLSGQKVA	60
sp|P35253|VGP_MABVM                 MKTTCFLISLILIQGTKNLPILEIASNNQPQNVDSVCSGTLQKTEDVHLMGFTLSGQKVA	60
sp|P35254|VGP_MABVP                 MKTTCLFISLILIQGIKTLPILEIASNNQPQNVDSVCSGTLQKTEDVHLMGFTLSGQKVA	60
tr|A9Q1H5|A9Q1H5_9MONO              MKTTCLFISLILIQGIKTLPILEIASNNQPQNVDSVCSGTLQKTEDVHLMGFTLSGQKVA	60
tr|Q71VM1|Q71VM1_9MONO              MKTTCLFISLILIQGIKTLPILEIASNNQPQNVDSVCSGTLQKTEDVHLMGFTLSGQKVA	60
tr|E0X100|E0X100_9MONO              MKTTCLFISLILIQGIKTLPILEIASNNQPQNVDSVCSGTLQKTEDVHLMGFTLSGQKVA	60
tr|G9HWE5|G9HWE5_9MONO              MKTTCLFISLILIQGIKTLPILEIASNNQPQNVDSVCSGTLQKTEDVHLMGFTLSGQKVA	60
tr|K4MSV6|K4MSV6_9MONO              MKTTCLFIGLILIQRIKTLPILEIASNNQPQNMDSVCSGTLQKTEDVHLMGFTLSGQKVA	60
tr|K4N3Z7|K4N3Z7_9MONO              MKTTCLFIGLILIQRIKTLPILEIASNNQPQNMDSVCSGTLQKTEDVHLMGFTLSGQKVA	60
tr|R4QGR2|R4QGR2_9MONO              MKTTCLFIGLILIQRIKTLPILEIASNNQPQNMDSVCSGTLQKTEDVHLMGFTLSGQKVA	60
tr|K4N3W4|K4N3W4_9MONO              MKTTCLFIGLILIQRIKTLPILEIASNNQPQNMDSVCSGTLQKTEDVHLMGFTLSGQKVA	60
                                    * ***::*.*****  *.********* ****:***************************

sp|Q6UY66|VGP_MABVO                 DSPLEASKRWAFRTGVPPKNVEYTEGEEAKTCYNISVTDPSGKSLLLDPPTNVRDYPKCK	120
tr|K4MSG5|K4MSG5_9MONO              DSPLEASKRWAFRTGVPPKNVEYTEGEEAKTCYNISVTDPSGKSLLLDPPTNVRDYPKCK	120
tr|K4N3G2|K4N3G2_9MONO              DSPLEASKRWAFRTGVPPKNVEYTEGEEAKTCYNISVTDPSGKSLLLDPPTNVRDYPKCK	120
tr|K4MSU2|K4MSU2_9MONO              DSPLEASKRWAFRTGVPPKNVEYTEGEEAKTCYNISVTDPSGKSLLLDPPTNVRDYPKCK	120
tr|C7B279|C7B279_9MONO              DSPLEASKRWAFRTGVPPKNVEYTEGEEAKTCYNISVTDPSGKSLLLDPPTNVRDYPKCK	120
tr|K4MR93|K4MR93_9MONO              DSPLEASKRWAFRTGVPPKNVEYTEGEEAKTCYNISVTDPSGKSLLLDPPTNVRDYPKCK	120
tr|K4MSY0|K4MSY0_9MONO              DSPLEASKRWAFRTGVPPKNVEYTEGEEAKTCYNISVTDPSGKSLLLDPPTNVRDYPKCK	120
tr|C7B293|C7B293_9MONO              DSPLEASKRWAFRTGVPPKNVEYTEGEEAKTCYNISVTDPSGKSLLLDPPTNVRDYPKCK	120
tr|K4MTA6|K4MTA6_9MONO              DSPLEASKRWAFRTGVPPKNVEYTEGEEAKTCYNISVTDPSGKSLLLDPPTNVRDYPKCK	120
tr|C7B286|C7B286_9MONO              DSPLEASKRWAFRTGVPPKNVEYTEGEEAKTCYNISVTDPSGKSLLLDPPTNVRDYPKCK	120
tr|K4MR75|K4MR75_9MONO              DSPLEASKRWAFRTGVPPKNVEYTEGEEAKTCYNISVTDPSGKSLLLDPPTNVRDYPKCK	120
tr|K4MR14|K4MR14_9MONO              DSPLEASKRWAFRTGVPPKNVEYTEGEEAKTCYNISVTDPSGKSLLLDPPTNVRDYPKCK	120
tr|K4MQA7|K4MQA7_9MONO              DSPLEASKRWAFRTGVPPKNVEYTEGEEAKTCYNISVTDPSGKSLLLDPPTNVRDYPKCK	120
tr|K4MST4|K4MST4_9MONO              DSPLEASKRWAFRTGVPPKNVEYTEGEEAKTCYNISVTDPSGKSLLLDPPTNVRDYPKCK	120
tr|K4MT22|K4MT22_9MONO              DSPLEASKRWAFRTGVPPKNVEYTEGEEAKTCYNISVTDPSGKSLLLDPPTNVRDYPKCK	120
tr|K4MR55|K4MR55_9MONO              DSPLEASKRWAFRTGVPPKNVEYTEGEEAKTCYNISVTDPSGKSLLLDPPTNVRDYPKCK	120
tr|K4MQ81|K4MQ81_9MONO              DSPLEASKRWAFRTGVPPKNVEYTEGEEAKTCYNISVTDPSGKSLLLDPPTNVRDYPKCK	120
tr|K4MT76|K4MT76_9MONO              DSPLEASKRWAFRTGVPPKNVEYTEGEEAKTCYNISVTDPSGKSLLLDPPTNVRDYPKCK	120
tr|Q1PDB3|Q1PDB3_9MONO              DSPLEASKRWAFRTGVPPKNVEYTEGEEAKTCYNISVTDPSGKSLLLDPPTNVRDYPKCK	120
tr|K4N3N9|K4N3N9_9MONO              DSPLEASKRWAFRTGVPPKNVEYTEGEEAKTCYNISVTDPSGKSLLLDPPTNVRDYPKCK	120
tr|K4MSZ7|K4MSZ7_9MONO              DSPLEASKRWAFRTGVPPKNVEYTEGEEAKTCYNISVTDPSGKSLLLDPPTNVRDYPKCK	120
tr|Q1PDC0|Q1PDC0_9MONO              DSPLEASKRWAFRTGVPPKNVEYTEGEEAKTCYNISVTDPSGKSLLLDPPTNVRDYPKCK	120
tr|K4MQZ0|K4MQZ0_9MONO              DSPLEASKRWAFRTGVPPKNVEYTEGEEAKTCYNISVTDPSGKSLLLDPPTNVRDYPKCK	120
tr|K4N3L1|K4N3L1_9MONO              DSPLEASKRWAFRTGVPPKNVEYTEGEEAKTCYNISVTDPSGKSLLLDPPTNVRDYPKCK	120
sp|Q1PD50|VGP_MABVA                 DSPLEASKRWAFRAGVPPKNVEYTEGEEAKTCYNISVTDPSGKSLLLDPPTNIRDYPKCK	120
tr|A0A0E3N843|A0A0E3N843_9MONO      DSPLEASKRWAFRAGVPPKNVEYTEGEEAKTCYNISVTDPSGKSLLLDPPTNIRDYPKCK	120
tr|A0A077CY85|A0A077CY85_9MONO      DSPLEASKRWAFRAGVPPKNVEYTEGEEAKTCYNISVTDPSGKSLLLDPPTNIRDYPKCK	120
sp|P35253|VGP_MABVM                 DSPLEASKRWAFRTGVPPKNVEYTEGEEAKTCYNISVTDPSGKSLLLDPPTNIRDYPKCK	120
sp|P35254|VGP_MABVP                 DSPLEASKRWAFRTGVPPKNVEYTEGEEAKTCYNISVTDPSGKSLLLDPPTNIRDYPKCK	120
tr|A9Q1H5|A9Q1H5_9MONO              DSPLEASKRWAFRTGVPPKNVEYTEGEEAKTCYNISVTDPSGKSLLLDPPTNIRDYPKCK	120
tr|Q71VM1|Q71VM1_9MONO              DSPLEASKRWAFRTGVPPKNVEYTEGEEAKTCYNISVTDPSGKSLLLDPPTNIRDYPKCK	120
tr|E0X100|E0X100_9MONO              DSPLEASKRWAFRTGVPPKNVEYTEGEEAKTCYNISVTDPSGKSLLLDPPTNIRDYPKCK	120
tr|G9HWE5|G9HWE5_9MONO              DSPLEASKRWAFRTGVPPKNVEYTEGEEAKTCYNISVTDPSGKSLLLDPPTNIRDYPKCK	120
tr|K4MSV6|K4MSV6_9MONO              DSPLEASKRWAFRTGVPPKNVEYTEGEEAKTCYNISVTDPSGRSLLLDPPTNIRDYPKCK	120
tr|K4N3Z7|K4N3Z7_9MONO              DSPLEASKRWAFRTGVPPKNVEYTEGEEAKTCYNISVTDPSGKSLLLDPPTNIRDYPKCK	120
tr|R4QGR2|R4QGR2_9MONO              DSPLEASKRWAFRTGVPPKNVEYTEGEEAKTCYNISVTDPSGKSLLLDPPTNIRDYPKCK	120
tr|K4N3W4|K4N3W4_9MONO              DSPLEASKRWAFRTGVPPKNVEYTEGEEAKTCYNISVTDPSGKSLLLDPPTNIRDYPKCK	120
                                    *************:****************************:*********:*******

sp|Q6UY66|VGP_MABVO                 TIHHIQGQNPHAQGIALHLWGAFFLYDRIASTTMYRGKVFTEGNIAAMIVNKTVHKMIFS	180
tr|K4MSG5|K4MSG5_9MONO              TIHHIQGQNPHAQGIALHLWGAFFLYDRIASTTMYRGKVFTEGNIAAMIVNKTVHKMIFS	180
tr|K4N3G2|K4N3G2_9MONO              TIHHIQGQNPHAQGIALHLWGAFFLYDRIASTTMYRGKVFTEGNIAAMIVNKTVHKMIFS	180
tr|K4MSU2|K4MSU2_9MONO              TIHHIQGQNPHAQGIALHLWGAFFLYDRIASTTMYRGKVFTEGNIAAMIVNKTVHKMIFS	180
tr|C7B279|C7B279_9MONO              TIHHIQGQNPHAQGIALHLWGAFFLYDRIASTTMYRGKVFTEGNIAAMIVNKTVHKMIFS	180
tr|K4MR93|K4MR93_9MONO              TIHHIQGQNPHAQGIALHLWGAFFLYDRIASTTMYRGKVFTEGNIAAMIVNKTVHKMIFS	180
tr|K4MSY0|K4MSY0_9MONO              TIHHIQGQNPHAQGIALHLWGAFFLYDRIASTTMYRGKVFTEGNIAAMIVNKTVHKMIFS	180
tr|C7B293|C7B293_9MONO              TIHHIQGQNPHAQGIALHLWGAFFLYDRIASTTMYRGKVFTEGNIAAMIVNKTVHKMIFS	180
tr|K4MTA6|K4MTA6_9MONO              TIHHIQGQNPHAQGIALHLWGAFFLYDRIASTTMYRGKVFTEGNIAAMIVNKTVHKMIFS	180
tr|C7B286|C7B286_9MONO              TIHHIQGQNPHAQGIALHLWGAFFLYDRIASTTMYRGKVFTEGNIAAMIVNKTVHKMIFS	180
tr|K4MR75|K4MR75_9MONO              TIHHIQGQNPHAQGIALHLWGAFFLYDRIASTTMYRGKVFTEGNIAAMIVNKTVHKMIFS	180
tr|K4MR14|K4MR14_9MONO              TIHHIQGQNPHAQGIALHLWGAFFLYDRIASTTMYRGKVFTEGNIAAMIVNKTVHKMIFS	180
tr|K4MQA7|K4MQA7_9MONO              TIHHIQGQNPHAQGIALHLWGAFFLYDRIASTTMYRGKVFTEGNIAAMIVNKTVHKMIFS	180
tr|K4MST4|K4MST4_9MONO              TIHHIQGQNPHAQGIALHLWGAFFLYDRIASTTMYRGKVFTEGNIAAMIVNKTVHKMIFS	180
tr|K4MT22|K4MT22_9MONO              TIHHIQGQNPHAQGIALHLWGAFFLYDRIASTTMYRGKVFTEGNIAAMIVNKTVHKMIFS	180
tr|K4MR55|K4MR55_9MONO              TIHHIQGQNPHAQGIALHLWGAFFLYDRIASTTMYRGKVFTEGNIAAMIVNKTVHKMIFS	180
tr|K4MQ81|K4MQ81_9MONO              TIHHIQGQNPHAQGIALHLWGAFFLYDRIASTTMYRGKVFTEGNIAAMIVNKTVHKMIFS	180
tr|K4MT76|K4MT76_9MONO              TIHHIQGQNPHAQGIALHLWGAFFLYDRIASTTMYRGKVFTEGNIAAMIVNKTVHKMIFS	180
tr|Q1PDB3|Q1PDB3_9MONO              TIHHIQGQNPHAQGIALHLWGAFFLYDRIASTTMYRGKVFTEGNIAAMIVNKTVHKMIFS	180
tr|K4N3N9|K4N3N9_9MONO              TIHHIQGQNPHAQGIALHLWGAFFLYDRIASTTMYRGKVFTEGNIAAMIVNKTVHKMIFS	180
tr|K4MSZ7|K4MSZ7_9MONO              TIHHIQGQNPHAQGIALHLWGAFFLYDRIASTTMYRGKVFTEGNIAAMIVNKTVHKMIFS	180
tr|Q1PDC0|Q1PDC0_9MONO              TIHHIQGQNPHAQGIALHLWGAFFLYDRIASTTMYRGKVFTEGNIAAMIVNKTVHKMIFS	180
tr|K4MQZ0|K4MQZ0_9MONO              TIHHIQGQNPHAQGIALHLWGAFFLYDRIASTTMYRGKVFTEGNIAAMIVNKTVHKMIFS	180
tr|K4N3L1|K4N3L1_9MONO              TIHHIQGQNPHAQGIALHLWGAFFLYDRIASTTMYRGKVFTEGNIAAMIVNKTVHKMIFS	180
sp|Q1PD50|VGP_MABVA                 TIHHIQGQNPHAQGIALHLWGAFFLYDRIASTTMYRGKVFTEGNIAAMIVNKTVHKMIFS	180
tr|A0A0E3N843|A0A0E3N843_9MONO      TIHHIQGQNPHAQGIALHLWGAFFLYDRIASTTMYRGKVFTEGNIAAMIVNKTVHKMIFS	180
tr|A0A077CY85|A0A077CY85_9MONO      TIHHIQGQNPHAQGIALHLWGAFFLYDRIASTTMYRGKVFTEGNIAAMIVNKTVHKMIFS	180
sp|P35253|VGP_MABVM                 TIHHIQGQNPHAQGIALHLWGAFFLYDRIASTTMYRGKVFTEGNIAAMIVNKTVHKMIFS	180
sp|P35254|VGP_MABVP                 TIHHIQGQNPHAQGIALHLWGAFFLYDRIASTTMYRGRVFTEGNIAAMIVNKTVHKMIFS	180
tr|A9Q1H5|A9Q1H5_9MONO              TIHHIQGQNPHAQGIALHLWGAFFLYDRIASTTMYRGRVFTEGNIAAMIVNKTVHKMIFS	180
tr|Q71VM1|Q71VM1_9MONO              TIHHIQGQNPHAQGIALHLWGAFFLYDRIASTTMYRGRVFTEGNIAAMIVNKTVHKMIFS	180
tr|E0X100|E0X100_9MONO              TIHHIQGQNPHAQGIALHLWGAFFLYDRIASTTMYRGRVFTEGNIAAMIVNKTVHKMIFS	180
tr|G9HWE5|G9HWE5_9MONO              TIHHIQGQNPHAQGIALHLWGAFFLYDRIASTTMYRGRVFTEGNIAAMIVNKTVHKMIFS	180
tr|K4MSV6|K4MSV6_9MONO              TIHHIQGQNPHAQGIALHLWGAFFLYDRIASTTMYRGRVFTEGNIAAMIVNKTVHKMIFS	180
tr|K4N3Z7|K4N3Z7_9MONO              TIHHIQGQNPHAQGIALHLWGAFFLYDRIASTTMYRGRVFTEGNIAAMIVNKTVHKMIFS	180
tr|R4QGR2|R4QGR2_9MONO              TIHHIQGQNPHAQGIALHLWGAFFLYDRIASTTMYRGRVFTEGNIAAMIVNKTVHKMIFS	180
tr|K4N3W4|K4N3W4_9MONO              TIHHIQGQNPHAQGIALHLWGAFFLYDRIASTTMYRGRVFTEGNIAAMIVNKTVHKMIFS	180
                                    *************************************:**********************

sp|Q6UY66|VGP_MABVO                 RQGQGYRHMNLTSTNKYWTSSNGTQTNDTGCFGTLHEYNSTKNQTCAPSKTPPPPPTARP	240
tr|K4MSG5|K4MSG5_9MONO              RQGQGYRHMNLTSTNKYWTSSNGTQTNDTGCFGTLQEYNSTKNQTCAPSKTPPPPPTAHP	240
tr|K4N3G2|K4N3G2_9MONO              RQGQGYRHMNLTSTNKYWTSSNGTQTNDTGCFGTLQEYNSTKNQTCAPSKTPPPPPTAHP	240
tr|K4MSU2|K4MSU2_9MONO              RQGQGYRHMNLTSTNKYWTSSNGTQTNDAGCFGTLQEYNSTKNQTCAPSKTPPPPPTAHP	240
tr|C7B279|C7B279_9MONO              RQGQGYRHMNLTSTNKYWTSSNGTQTNDTGCFGTLQEYNSTKNQTCTPSKTPPSPPTAHP	240
tr|K4MR93|K4MR93_9MONO              RQGQGYRHMNLTSTNKYWTSSNGTQTNDTGCFGTLQEYNSTKNQTCTPSKTPPSPPTAHP	240
tr|K4MSY0|K4MSY0_9MONO              RQGQGYRHMNLTSTNKYWTSSNGTQTNDTGCFGTLQEYNSTKNQTCTPSKTPPPPPTAHP	240
tr|C7B293|C7B293_9MONO              RQGQGYRHMNLTSTNKYWTSSNGTQTNDTGCFGTLQEYNSTKNQTCTPSKTPPPPPTAYP	240
tr|K4MTA6|K4MTA6_9MONO              RQGQGYRHMNLTSTNKYWTSSNGTQTNDTGCFGTLQEYNSTKNQTCTPSKTPPPPPTAYP	240
tr|C7B286|C7B286_9MONO              RQGQGYRHMNLTSTNKYWTSSNGTQTNDTGCFGTLQEYNSTKNQTCTPSKTPPPPPTAYP	240
tr|K4MR75|K4MR75_9MONO              RQGQGYRHMNLTSTNKYWTSSNGTQTNDTGCFGTLREYNSTKNQTCAPSKTPPPPPTAHP	240
tr|K4MR14|K4MR14_9MONO              RQGQGYRHMNLTSTNKYWTSSNGTQTNDTGCFGTLQEYNSTKNQTCAPSKTPPPPPTAHP	240
tr|K4MQA7|K4MQA7_9MONO              RQGQGYRHMNLTSTNKYWTSSNGTQTNDTGCFGTLQEYNSTKNQTCAPSKTPPPPPTAHP	240
tr|K4MST4|K4MST4_9MONO              RQGQGYRHMNLTSTNKYWTSSNGTQTNDTGCFGTLREYNSMKNQTCAPSKTPPPPPTAHP	240
tr|K4MT22|K4MT22_9MONO              RQGQGYRHMNLTSTNKYWTSSNGTQTNDTGCFGTLREYNSTKNQTCAPSKTPPPPPTAHP	240
tr|K4MR55|K4MR55_9MONO              RQGQGYRHMNLTSTNKYWTSSNGTQTNDTGCFGTLREYNSTKNQTCAPSKTPPPPPTAHP	240
tr|K4MQ81|K4MQ81_9MONO              RQGQGYRHMNLTSTNKYWTSSNGTQTNDTGCFGTLREYNSTKNQTCAPSKTPPPPPTAHP	240
tr|K4MT76|K4MT76_9MONO              RQGQGYRHMNLTSTNKYWTSSNGTQTNDTGCFGTLREYNSTKNQTCAPSKTPPPPPTAHP	240
tr|Q1PDB3|Q1PDB3_9MONO              RQGQGYRHMNLTSTNKYWTSSNGTQTNDTGCFGTLREYNSTKNQTCAPSKTPPPPPTAHP	240
tr|K4N3N9|K4N3N9_9MONO              RQGQGYRHMNLTSTNKYWTSSNGTQTNDTGCFGTLREYNSTKNQTCAPSKTPPPPPTAHP	240
tr|K4MSZ7|K4MSZ7_9MONO              RQGQGYRHMNLTSTNKYWTSSNGTQTNDTGCFGTLQEYNSTKNQTCAPSKTPPPPPTARP	240
tr|Q1PDC0|Q1PDC0_9MONO              RQGQGYRHMNLTSTNKYWTSSNGTQTNDTGCFGTLQEYNSTKNQTCAPSKTPPPPPTARP	240
tr|K4MQZ0|K4MQZ0_9MONO              RQGQGYRHMNLTSTNKYWTSSNGTQTNDTGCFGTLQEYNSTKNQTCAPSKTPPPPPTARP	240
tr|K4N3L1|K4N3L1_9MONO              RQGQGYRHMNLTSTNKYWTSSNGTQTNDTGCFGTLQEYNSTKNQTCAPSKTPPPPPTARP	240
sp|Q1PD50|VGP_MABVA                 RQGQGYRHMNLTSTNKYWTSSNGTQTNDTGCFGTLQEYNSTKNQTCAPSKKPLPLPTAHP	240
tr|A0A0E3N843|A0A0E3N843_9MONO      RQGQGYRHMNLTSTNKYWTSSNGTQTNDTGCFGTLQEYNSTKNQTCAPSKKPLPLPTAHP	240
tr|A0A077CY85|A0A077CY85_9MONO      RQGQGYRHMNLTSTNKYWTSSNGTQTNDTGCFGTLQEYNSTKNQTCAPSKKPLPLPTAHP	240
sp|P35253|VGP_MABVM                 RQGQGYRHMNLTSTNKYWTSSNGTQTNDTGCFGALQEYNSTKNQTCAPSKIPPPLPTARP	240
sp|P35254|VGP_MABVP                 RQGQGYRHMNLTSTNKYWTSNNGTQTNDTGCFGALQEYNSTKNQTCAPSKIPSPLPTARP	240
tr|A9Q1H5|A9Q1H5_9MONO              RQGQGYRHMNLTSTNKYWTSNNGTQTNDTGCFGALQEYNSTKNQTCAPSKIPSPLPTARP	240
tr|Q71VM1|Q71VM1_9MONO              RQGQGYRHMNLTSTNKYWTSNNGTQTNDTGCFGALQEYNSTKNQTCAPSKIPSPLPTARP	240
tr|E0X100|E0X100_9MONO              RQGQGYRHMNLTSTNKYWTSNNGTQTNDTGCFGALQEYNSTKNQTCAPSKIPSPLPTARP	240
tr|G9HWE5|G9HWE5_9MONO              RQGQGYRHMNLTSTNKYWTSNNGTQTNDTGCFGALQEYNSTKNQTCAPSKIPSPLPTTRP	240
tr|K4MSV6|K4MSV6_9MONO              RQGQGYRHMNLTSTNKYWTSNNGTQTNGTGCFGALQEYNSTKNQTCAPSKIPSPLPTTRP	240
tr|K4N3Z7|K4N3Z7_9MONO              RQGQGYRHMNLTSTNKYWTSNNGTQTNDTGCFGALQEYNSTKNQTCAPSKIPSPLPTTRS	240
tr|R4QGR2|R4QGR2_9MONO              RQGQGYRHMNLTSTNKYWTSNNGTQTNDTGCFGALQEYNSTKNQTCAPSKIPSPLPTTRS	240
tr|K4N3W4|K4N3W4_9MONO              RQGQGYRHMNLTSTNKYWTSNNGTQTNDTGCFGALQEYNSTKNQTCAPSKIPSPLPTTRS	240
                                    ********************.******.:****:*:**** *****:*** *   **:  

sp|Q6UY66|VGP_MABVO                 EIKPTSTPTDATRLNTTNPNSDDEDLTTSGSGSGEQELYTTSDAVTKQGLSSTMPPTPSP	300
tr|K4MSG5|K4MSG5_9MONO              EVKPTRTPTDATRLNTTNPNSDDEDLTTSGSGSGEQEPYTTSDAVTKQGLSSTMPPTPSP	300
tr|K4N3G2|K4N3G2_9MONO              EVKPTRTPTDATRLNTTNPNSDDEDLTTSGSGSGEQEPYTTSDAVTKQGLSSTMPPTPSP	300
tr|K4MSU2|K4MSU2_9MONO              EVKPTRTPTDATRLNTTNPNSDDEDLTTSGSGSGEQEPYTTSDAVTKQGLSSTMPPTPSP	300
tr|C7B279|C7B279_9MONO              EIKPTSTPTDATRLNTTNPNSDDEDLTTSGSGSGEQEPDTTSDAVTKQGLSSTMPPTPSP	300
tr|K4MR93|K4MR93_9MONO              EIKPTSTPTDATRLNTTNPNSDDEDLTTSGSGSGEQEPDTTSDAVTKQGLSSTMPPTPSP	300
tr|K4MSY0|K4MSY0_9MONO              EIKPTSTPTDATRLNTTNPNSDDEDLTTSGSGSGEQEPYTTSDAVTKQGLSSTMPPTPSP	300
tr|C7B293|C7B293_9MONO              EIKPTSTSTDATRLNTTNPNSDDEDLTTSGSGSGEQEPDTTSDAVTKQGLSSTMPPTPSP	300
tr|K4MTA6|K4MTA6_9MONO              EIKPTSTPTDATRLNTTNPNSDDEDLTTSGSGSGEQEPDTTSDAVTKQGLSSTMPPTPSP	300
tr|C7B286|C7B286_9MONO              EIKPTSTSTDATRLNTTNPNSDDEDLTTSGSGSGEQEPDTTSDAVTKQGLSSTMPPTPSP	300
tr|K4MR75|K4MR75_9MONO              EIKPTSTPTDATRLNTTNPNSDDEDLTTSGSGSGEQEPYTTSDAVTEQGLSSTMPPTPSP	300
tr|K4MR14|K4MR14_9MONO              EIKPTSTPTDATRLNTTNPNSDDEDLTTSGSGSGEQEPYTTSDAVTKQGLSSTMPPTLSP	300
tr|K4MQA7|K4MQA7_9MONO              EIKPTSTPTDATRLNTTNPNSDDEDLTTSGSGSGEQEPYTTSDAVTKQGLSSTMPPTPSP	300
tr|K4MST4|K4MST4_9MONO              EIKPTSTPTDATRLNTTNPNSDDEDLTTSGSGSGEQEPYTTSDEVTKQGLSSTMPPTPSP	300
tr|K4MT22|K4MT22_9MONO              EIKPTSTPTDATRLNTTNPNSDDEDLTTSGSGSGEQEPYTTSDAVTKQGLSSTMPPTPSP	300
tr|K4MR55|K4MR55_9MONO              EIKPTSTPTDATRLNTTNPNSDDEDLTTSGSGSGEQEPYTTSDEVTKQGLSSTMPPTPSP	300
tr|K4MQ81|K4MQ81_9MONO              EIKPTSTPTDATRLNTTNPNSDDEDLITSGSGSGEQEPYTTSDAVTKQGLSSTMPPTPSP	300
tr|K4MT76|K4MT76_9MONO              EIKPTSTPTDATRLNTTNPNSDDEDLTTSGSGSGEQEPYTTSDAVTKQGLSSTMPPTPSP	300
tr|Q1PDB3|Q1PDB3_9MONO              EIKPTSTPTDATRLNTTNPNSDDEDLTTSGSGSGEQEPYTTSDAVTKQGLSSTMPPTPSP	300
tr|K4N3N9|K4N3N9_9MONO              EIKPTSTPTDATRLNTTNPNSDDEDLTTSGSGSGEQEPYTTSDAVTKQGLSSTMPPTPSP	300
tr|K4MSZ7|K4MSZ7_9MONO              EIKPTSTPTDATRLNTTNPNSDDEDLTTSGSGSGEQEPYTTSDAVTKQGLSSTMPPTPSP	300
tr|Q1PDC0|Q1PDC0_9MONO              EIKPTSTPTDATRLNTTNPNSDDEDLTTSGSGSGEQEPYTTSDAVTKQGLSSTMPPTPSP	300
tr|K4MQZ0|K4MQZ0_9MONO              EIKPTSTPTDATRLNTTNPNSDDEDLTTSGSGSGEQEPYTTSDAVTKQGLSSTMPPTPSP	300
tr|K4N3L1|K4N3L1_9MONO              EIKPTSTPTDATRLNTTNPNSDDEDLTTSGSGSGEQEPYTTSDAVTKQGLSSTMPPTPSP	300
sp|Q1PD50|VGP_MABVA                 EVKLTSTSTDATKLNTTDPNSDDEDLTTSGSGSGEQEPYTTSDAATKQGLSSTMPPTPSP	300
tr|A0A0E3N843|A0A0E3N843_9MONO      EVKLTSTSTDATKLNTTDPNSDDEDLTTSGSGSGEQEPYTTSDAATKQGLSSTMPPTPSP	300
tr|A0A077CY85|A0A077CY85_9MONO      EVKLTSTSTDATKLNTTDPNSDDEDLTTSGSGSGEQEPYTTSDAATKQGLSSTMPPTPSP	300
sp|P35253|VGP_MABVM                 EIKLTSTPTDATKLNTTDPSSDDEDLATSGSGSGEREPHTTSDAVTKQGLSSTMPPTPSP	300
sp|P35254|VGP_MABVP                 EIKPTSTPTDATTLNTTDPNNDDEDLITSGSGSGEQEPYTTSDAVTKQGLSSTMPPTPSP	300
tr|A9Q1H5|A9Q1H5_9MONO              EIKPTSTPTDATTLNTTDPNNDDEDLITSGSGSGEQEPYTTSDAVTKQGLSSTMPPTPSP	300
tr|Q71VM1|Q71VM1_9MONO              EIKPTSTPTDATTLNTTDPNNDDEDLITSGSGSGEQEPYTTSDAVTKQGLSSTMPPTPSP	300
tr|E0X100|E0X100_9MONO              EIKPTSTPTDATTLNTTDPNNDDEDLITSGSGSGEQEPYTTSDAVTKQGLSSTMPPTPSP	300
tr|G9HWE5|G9HWE5_9MONO              ENKPTSTPTDATALNTTDPNSDDEDLTTSGSGSGEQEPHTTSDAVTTQGPSSTMPPTPSP	300
tr|K4MSV6|K4MSV6_9MONO              EIKPTSTPTDATALNITDPNSDDEDLITSGSGSEEQEPYTTSDAVTEQGLSSTMPPTPSP	300
tr|K4N3Z7|K4N3Z7_9MONO              EIKPTSTPTDATALNTTDPNSDDEDLITSGSGSGEQEPYTTSDAVTKQGFSSTVPPTPSP	300
tr|R4QGR2|R4QGR2_9MONO              EIKPTSTPTDATALNTTDPNSDDEDLTTSGSGSGEQEPHTTSDAVTKQGFSSTMPPTPSP	300
tr|K4N3W4|K4N3W4_9MONO              EIKPTSTPTDATALNTTDPNSDDEDLITSGSGSGEQEPYTTSDAVTKQGFSSTMPPTPSP	300
                                    * * * * **** ** *:*..***** ****** *:*  **** .* ** ***:*** **

sp|Q6UY66|VGP_MABVO                 QPGTPQQGGNNTNHSQDATTELDNTNTTAQPPTPSHNTTTISTNNTSKHNLSTLSAPPQN	360
tr|K4MSG5|K4MSG5_9MONO              QPGTPQQGGNNTNHSQDAATKLDNTNTAAQPPTPSHNTTTISTNNTSKHNLSTLSEPPQN	360
tr|K4N3G2|K4N3G2_9MONO              QPGTPQQGGNNTNHSQDAATKLDNTNTTAQPPTPSHNTTTISTNNTSKHNLSTLSEPPQN	360
tr|K4MSU2|K4MSU2_9MONO              QPGTPQQGGNNTNHSQDAATKLDNTNTTAQPPTPSHNTTTISTNNTSKHNLSTLSEPPQN	360
tr|C7B279|C7B279_9MONO              QPGTPQQGGNNTNHSQDAATELDNSNTTAQPPTPSHNTTTISTNNTSKHNLSTLSELPQN	360
tr|K4MR93|K4MR93_9MONO              QPGTPQQGGNNTNHSQDAATELDNTNTTAQPPTPSHNTTTISTNNTSKNNLSTLSELPQN	360
tr|K4MSY0|K4MSY0_9MONO              QPGTPQQGGNNTNHSQDAATELDNTNTTAQPPTPSHNTTTISTNNTSKHNLSTLSELPQN	360
tr|C7B293|C7B293_9MONO              QPGTPQQGGNNTNHSQDAATELDNTNTTAQPPTPSHNTTTISTNNTSKHNLSTLSELPQN	360
tr|K4MTA6|K4MTA6_9MONO              QPGTPQQGGNNTNHSQDAATELDNTNTTAQPPTPSHNTTTISTNNTSKHNLSTLSELPQN	360
tr|C7B286|C7B286_9MONO              QPGTPQQGGNNTNHSQDAATELDNTNTTAQPPTPSHNTTTISTNNTSKHNLSTLSELPQN	360
tr|K4MR75|K4MR75_9MONO              QPGTPQQGGNNTNHSQDAATELDNTNTTAQPPMPSHNTTTISTNNTSKHNLSILSEPPQN	360
tr|K4MR14|K4MR14_9MONO              QPGTPQQGGNNTNHSQDAATELDNTNTTAQPPMPSHNTTTISTNNTSKHNLSTLSEPPQN	360
tr|K4MQA7|K4MQA7_9MONO              QPGTPQQGGNNTNHSQDAATELDNTNTTAQPPMPSHNTTTISTNNTSKHNLSTLSEPPQN	360
tr|K4MST4|K4MST4_9MONO              QPGTPQQGGNNTNHSQDAATELDNTNTTAQPPMPSHNTTTISTNNTSKHNLSTLSEPPQN	360
tr|K4MT22|K4MT22_9MONO              QPGTPQQGGNNTNHSQDAATELDNTNTTAQPPMPSHNTTTISTNNTSKHNLSTLSEPPQN	360
tr|K4MR55|K4MR55_9MONO              QPGTPQQGGNNTNHSQDAATELDNTNTTAQPPMPSHNTTTISTNNTSKHNLSTLSEPPQN	360
tr|K4MQ81|K4MQ81_9MONO              QPGTPQQGGNNTNHSQDAATELDNTNTTAQPPMPSHNTTTISTNNTSKHNLSTLSEPPQN	360
tr|K4MT76|K4MT76_9MONO              QPGTPQQGGNNTNHSQDAATELDNTNTTAQPPMPSHNTTTISTNNTSKHNLSTLSEPPQN	360
tr|Q1PDB3|Q1PDB3_9MONO              QPGTPQQGGNNTNHSQDAATELDNTNTTAQPPMPSHNTTTISTNNTSKHNLSTLSEPPQN	360
tr|K4N3N9|K4N3N9_9MONO              QPGTPQQGGNNTNHSQDAATELDNTNTTAQPPMPSHNTTTISTNNTSKHNLSTLSEPPQN	360
tr|K4MSZ7|K4MSZ7_9MONO              QPGTPQQGGNNTNHSQDAATELDNTNTIAQLPTPSHNTTTISTNNTSKHNLSTLSEPPQN	360
tr|Q1PDC0|Q1PDC0_9MONO              QPGTPQQGGNNTNHSQDAATELDNTNTTAQLPTPSHNTTTISTNNTSKHNLSTLSEPPQN	360
tr|K4MQZ0|K4MQZ0_9MONO              QPGTPQQGGNNTNHSQDAATELDNTNTTAQLPTPSHNTTTISTNNTSKHNLSTLSEPPQN	360
tr|K4N3L1|K4N3L1_9MONO              QPGTPQQGGNNTNHSQDAATELDNTNTTAQLPTPSHNTTTISTNNTSKHNLSTLSEPPQN	360
sp|Q1PD50|VGP_MABVA                 QPSTPQQGGNNTNHSQGVVTEPGKTNTTAQPSMPPHNTTTISTNNTSKHNLSTPSVPIQN	360
tr|A0A0E3N843|A0A0E3N843_9MONO      QPSTPQQGGNNTNHSQGVVTEPGKTNTTAQPSMPPHNTTTISTNNTSKHNLSTPSVPIQN	360
tr|A0A077CY85|A0A077CY85_9MONO      QPSTPQQGGNNTNHSQGVVTEPGKTNTTAQPSMPPHNTTTISTNNTSKHNLSTPSVPIQN	360
sp|P35253|VGP_MABVM                 QPSTPQQGGNNTNHSQDAVTELDKNNTTAQPSMPPHNTTTISTNNTSKHNFSTLSAPLQN	360
sp|P35254|VGP_MABVP                 QPSTPQQEGNNTDHSQGTVTEPNKTNTTAQPSMPPHNTTAISTNNTSKNNFSTLSVSLQN	360
tr|A9Q1H5|A9Q1H5_9MONO              QPSTPQQEGNNTDHSQGTVTEPNKTNTTAQPSMPPHNTTAISTNNTSKNNFSTLSVSLQN	360
tr|Q71VM1|Q71VM1_9MONO              QPSTPQQEGNNTDHSQGTVTEPNKTNTTAQPSMPPHNTTAISTNNTSKNNFSTLSVSLQN	360
tr|E0X100|E0X100_9MONO              QPSTPQQEGNNTDHSQGTVTEPNKTNTTAQPSMPPHNTTAISTNNTSKNNFSTLSVSLQN	360
tr|G9HWE5|G9HWE5_9MONO              QPSTPQQEGNNTDHSQSAVTEPNKTNTTAQPSMPPHNTTAISTNNTSKSNFSTLSAPLQN	360
tr|K4MSV6|K4MSV6_9MONO              QPSTPQQEGNNTDHSQGAVTGPNKTNATAQPSMPPHNTTAISTNNTSKSNFSTLSAPLQN	360
tr|K4N3Z7|K4N3Z7_9MONO              QPSTPQQEGNNADHSQGAVTEPNKTNTTAQPSMPPHNTTAISTNNTSKSNFSTLSAPPQN	360
tr|R4QGR2|R4QGR2_9MONO              QPSTPQQEGNNTDHSQGAVTEPNKTNTTAQPSMPPHNTTAISTNNTSKSNFSTLSAPPQN	360
tr|K4N3W4|K4N3W4_9MONO              QPSTPQQEGNNTDHSQGAVTEPNKTNTTAQPSMPPHNTTAISTNNTSKSNFSTLSAPPQN	360
                                    **.**** ***::***...*  .:.*: **   * ****:******** *:*  *   **

sp|Q6UY66|VGP_MABVO                 TTNPNTQSMATENEKTSAPPKATLPPTENPTTEKSTNNTKSPTTMEPNTTNGHFTSPSST	420
tr|K4MSG5|K4MSG5_9MONO              TTNPNTQSMVTENEKTSAPPKTTLPPTESPTTEKSTNNTKSPTTMEPNTTNGHFTSPSST	420
tr|K4N3G2|K4N3G2_9MONO              TTNPNTQSMVTENEKTSAPPKTTLPPTESPTTEKSTNNTKSPTTMEPNTTNGHFTSPSST	420
tr|K4MSU2|K4MSU2_9MONO              TTNPNTQSMVTENEKTSAPPKTTLPPTESPTTEKSTNNTKSPTTMEPNTTNGHFTSPSST	420
tr|C7B279|C7B279_9MONO              TTNPNTQSMATENEKTSASPKTTLPPTESPTTEKSTNNTKSPTTMEPNTTNGHFTSPSST	420
tr|K4MR93|K4MR93_9MONO              TTNPNTQSMATENEKTSASPKTTLPPTESPTTEKSTNNTKSPTTMEPNTTNGHFTSPSST	420
tr|K4MSY0|K4MSY0_9MONO              ITNPNTQSMATENEKTSASPKTTLPPTESPTTEKSTNNTKSPTTMEPNTTNGHFTSPSST	420
tr|C7B293|C7B293_9MONO              TTNPNTQSMATENEKTSASPKTTLPPTESPTTEKSTNNTKSPTTMEPNTTNGHFTSPSST	420
tr|K4MTA6|K4MTA6_9MONO              TTNPNTQSMATENEKTSASPKTTLPPTESPTTEKSTNNTKSPTTMEPNTTNGHFTSPSST	420
tr|C7B286|C7B286_9MONO              TTNPNTQSMATENEKTSASPKTTLPPTESPTTEKSTNNTKSPTTMEPNTTNGHFTSPSST	420
tr|K4MR75|K4MR75_9MONO              TTNPNTQSMATENEKTSAPPKTTLPPTESPTTEKSTNNTKSPTTMEPNTTNGHFTSPSST	420
tr|K4MR14|K4MR14_9MONO              TTNPNTQSMATENEKTSAPPKTTLPPTESPTTEKSTNNTKSPTTMEPNTTNGHFTSPSST	420
tr|K4MQA7|K4MQA7_9MONO              TTNPNTQSMATENEKTSAPPKTTLPPTESPTTEKSTNNTKSPTTMEPNTTNGHFTSPSST	420
tr|K4MST4|K4MST4_9MONO              TTNPNTQSMATENEKTSAPPKTTLPPTESPTTEKSTNNTKSPTTMEPNKTNGHFTSPSST	420
tr|K4MT22|K4MT22_9MONO              TTNPNTQSMATENEKTSAPPKTTLPPTESPTTEKSTNNTKSPTTMEPNKTNGHFTSPSST	420
tr|K4MR55|K4MR55_9MONO              TTNPNTQSMATENEKTSAPPKTTLPPTESPTTEKSTNNTKSPTTMEPNKTNGHFTSPSST	420
tr|K4MQ81|K4MQ81_9MONO              TTNPNTQSMATENEKTSAPPKTTLPPTESPTTEKSTNNTKSPTTMEPNKTNGHFTSPSST	420
tr|K4MT76|K4MT76_9MONO              TTNPNTQSMATENEKTSAPPKTTLPPTESPTTEKSTNNTKSPTTMEPNTTNGHFTSPSST	420
tr|Q1PDB3|Q1PDB3_9MONO              TTNPNTQSMATENEKTSAPPKTTLPPTESPTTEKSTNNTKSPTTMEPNKTNGHFTSPSST	420
tr|K4N3N9|K4N3N9_9MONO              TTNPNTQSMATENEKTSAPPKTTLPPTESPTTEKSTNNTKSPTTMEPNKTNGHFTSPSST	420
tr|K4MSZ7|K4MSZ7_9MONO              TTNPNTQSMATENEKTSAPPKTTLPPTESPTTEKSTNNTKSPTTMEPNTTNGHFTSPSST	420
tr|Q1PDC0|Q1PDC0_9MONO              TTNPNTQSMATENEKTSAPPKTTLPPIESPTTEKSTNNTKSPTTMEPNTTNGHFTSPSST	420
tr|K4MQZ0|K4MQZ0_9MONO              TTNPNTQSMATENEKTSAPPKTTLPPIESPTTEKSTNNTKSPTTMEPNTTNGHFTSPSST	420
tr|K4N3L1|K4N3L1_9MONO              TTNPNTQSMATEKEKTSAPPKTTLPPTESPTTEKSTNNTKSPTTMEPSTTNGHFTSPSST	420
sp|Q1PD50|VGP_MABVA                 ATNYNTQSTAPENEQTSAPSKTTLLPTENPTTAKSTNSTKSPTTTVPNTTNKYSTSPSPT	420
tr|A0A0E3N843|A0A0E3N843_9MONO      ATNYNTQSTAPENEQTSAPSKTTLLPTENPTTAKSTNSTKSPTTTVPNTTNKYSTSPSPT	420
tr|A0A077CY85|A0A077CY85_9MONO      ATNYNTQSTAPENEQTSAPSKTTLLPTENPTTAKSTNSTKSPTTTVPNTTNKYSTSPSPT	420
sp|P35253|VGP_MABVM                 TTNDNTQSTITENEQTSAPSITTLPPTGNPTTAKSTSSKKGPATTAPNTTNEHFTSPPPT	420
sp|P35254|VGP_MABVP                 TTNYDTQSTATENEQTSAPSKTTLPPTGNLTTAKSTNNTKGPTTTAPNMTNGHLTSPSPT	420
tr|A9Q1H5|A9Q1H5_9MONO              TTNYDTQSTATENEQTSAPSKTTLPPTGNLTTAKSTNNTKGPTTTAPNMTNGHLTSPSPT	420
tr|Q71VM1|Q71VM1_9MONO              TTNYDTQSTATENEQTSAPSKTTLPPTGNLTTAKSTNNTKGPTTTAPNMTNGHLTSPSPT	420
tr|E0X100|E0X100_9MONO              TTNYDTQSTATENEQTSAPSKTTLPPTGNLTTAKSTNNTKGPTTTAPNMTNGHLTSPSPT	420
tr|G9HWE5|G9HWE5_9MONO              TINYDTQSTATENEQTSAPSKTTLPPTGNLTTAKSTNNTKGPTTTAPNMTNGHLTSPSPT	420
tr|K4MSV6|K4MSV6_9MONO              TTNYDTQSTATENEQTSAPLKTTLPPTGNLTTAKSTNNTKGPTTTAPNMTNEHLTSPSPT	420
tr|K4N3Z7|K4N3Z7_9MONO              TTNYGTQSTATENEQTSAPLKATLPPTGNLTTAKSTNNTKGPTTTAPNMTNEHLTSPSPT	420
tr|R4QGR2|R4QGR2_9MONO              TTNYDTQSTATENEQTSAPLKTTLPPTGNLTTAKSTNNTKGPTTTAPNMTNEHLTSPSPT	420
tr|K4N3W4|K4N3W4_9MONO              TTNYDTQSTATENEQTSAPLKTTLPPTGNLTTAKSTNNTKGPTTTAPNMTNEHLTSPSPT	420
                                      * .***   *:*:***   :** *  . ** ***...*.*:*  *. ** : ***  *

sp|Q6UY66|VGP_MABVO                 PNSTTQHLIYFRRKRSILWREGDMFPFLDGLINAPIDFDPVPNTKTIFDESSSSGASTEE	480
tr|K4MSG5|K4MSG5_9MONO              PNSTTQHLIYFRRKRSILWREGDMFPFLDGLINAPIDFDPVPNAKTIFDESSSSGASAEE	480
tr|K4N3G2|K4N3G2_9MONO              PNSTTQHLIYFRRKRSILWREGDMFPFLDGLINAPIDFDPVPNTKTIFDESSSSGASAEE	480
tr|K4MSU2|K4MSU2_9MONO              PNSTTQHLIYFRRKRSILWREGDMFPFLDGLINAPIDFDPVPNTKTIFDESSSSGASAEE	480
tr|C7B279|C7B279_9MONO              PNSTTQHLIYFRRKRSILWREGDMFPFLDGLINAPIDFDPVPNTKTIFDESSSSGASAEE	480
tr|K4MR93|K4MR93_9MONO              PNSTTQHLIYFRRKRSILWREGDMFPFLDGLINAPIDFDPVPNTKTIFDESSSSGASAEE	480
tr|K4MSY0|K4MSY0_9MONO              PNSTTQHLIYFRRKRSILWREGDMFPFLDGLINAPIDFDPVPNTKTIFDESSSSGASAEE	480
tr|C7B293|C7B293_9MONO              PNSTTQHLIYFRRKRSILWREGDMFPFLDGLINAPIDFDPVPNTKTIFDESSSSGASAKE	480
tr|K4MTA6|K4MTA6_9MONO              PNSTTQHLIYFRRKRSILWREGDMFPFLDGLINAPIDFDPVPNTKTIFDESSSSGASAEE	480
tr|C7B286|C7B286_9MONO              PNSTTQHLIYFRRKRSILWREGDMFPFLDGLINAPIDFDPVPNTKTIFDESSSSGASAEE	480
tr|K4MR75|K4MR75_9MONO              PNSTTQHLIYFRRKRSILWREGDMFPFLDGLINAPIDFDPVPNTKTIFDESSSSGASAEE	480
tr|K4MR14|K4MR14_9MONO              PNSTTQHLIYFRRKRSILWREGDMFPFLDGLINAPIDFDPVPNTKTIFDESSSSGASAEE	480
tr|K4MQA7|K4MQA7_9MONO              SNSTTQHLIYFRRKRSILWREGDMFPFLDGLINAPIDFDPVPNTKTIFDESSSSGASAEE	480
tr|K4MST4|K4MST4_9MONO              PNSTTQHLIYFRRKRSILWREGDMFPFLDGLINAPIDFDPVPNTKTIFDESSSSGASAEE	480
tr|K4MT22|K4MT22_9MONO              PNSTTQHPIYFRRKRSILWREGDMFPFLDGLINAPIDFDPVPNTKTIFDESSSSGASAEE	480
tr|K4MR55|K4MR55_9MONO              PNSTTQHLIYFRRKRSILWREGDMFPFLDGLINAPIDFDPVPNTKTIFDESSSSGASAEE	480
tr|K4MQ81|K4MQ81_9MONO              PNSTTQHLIYFRRKRSILWREGDMFPFLDGLINAPIDFDPVPNTKTIFDESSSSGASAEE	480
tr|K4MT76|K4MT76_9MONO              PNSTTQHLIYFRRKRSILWREGDMFPFLDGLINAPIDFDPVPNTKTIFDESSSSGASAEE	480
tr|Q1PDB3|Q1PDB3_9MONO              PNSTTQHLIYFRRKRSILWREGDMFPFLDGLINAPIDFDPVPNTKTIFDESSSSGASAEE	480
tr|K4N3N9|K4N3N9_9MONO              PNSTTQHLIYFRRKRSILWREGDMFPFLDGLINAPIDFDPVPNTKTIFDESSSSGASAEE	480
tr|K4MSZ7|K4MSZ7_9MONO              PNSTTQHLIYFRRKRSILWREGDMFPFLDGLINAPIDFDPVPNTKTIFDESSSSGASAEE	480
tr|Q1PDC0|Q1PDC0_9MONO              PNSTTQHLIYFRRKRSILWREGDMFPFLDGLINAPIDFDPVPNTKTIFDESSSSGASAEE	480
tr|K4MQZ0|K4MQZ0_9MONO              PNSTTQHLIYFRRKRSILWREGDMFPFLDGLINAPIDFDPVPNTKTIFDESSSSGASAEE	480
tr|K4N3L1|K4N3L1_9MONO              PNSTTQHLIYFRRKRSILWREGDMFPFLDGLINAPIDFDPVPNTKTIFDESSSSGASAEE	480
sp|Q1PD50|VGP_MABVA                 PNSTAQHLVYFRRKRNILWREGDMFPFLDGLINAPIDFDPVPNTKTIFDESSSSGASAEE	480
tr|A0A0E3N843|A0A0E3N843_9MONO      PNSTAQHLVYFRRKRNILWREGDMFPFLDGLINAPIDFDPVPNTKTIFDESSSSGASAEE	480
tr|A0A077CY85|A0A077CY85_9MONO      PDSTAQHLVYFRRKRNILWREGDMFPFLDGLINAPIDFDPVPNTKTIFDESSSSGASAEE	480
sp|P35253|VGP_MABVM                 PSSTAQHLVYFRRKRSILWREGDMFPFLDGLINAPIDFDPVPNTKTIFDESSSSGASAEE	480
sp|P35254|VGP_MABVP                 PNPTTQHLVYFRKKRSILWREGDMFPFLDGLINAPIDFDPVPNTKTIFDESSSSGASAEE	480
tr|A9Q1H5|A9Q1H5_9MONO              PNPTTQHLVYFRKKRSILWREGDMFPFLDGLINAPIDFDPVPNTKTIFDESSSSGASAEE	480
tr|Q71VM1|Q71VM1_9MONO              PNPTTQHLVYFRKKRSILWREGDMFPFLDGLINAPIDFDPVPNTKTIFDESSSSGASAEE	480
tr|E0X100|E0X100_9MONO              PNPTTQHLVYFRKKRSILWREGDMPPFLDGLINAPIDFDPVPNTKTIFDESSSSGASAEE	480
tr|G9HWE5|G9HWE5_9MONO              PNPTTQHLVYFRKKRSILWREGDMFPFLDGLINAPIDFDPVPNTKTIFDESSSSGASTEE	480
tr|K4MSV6|K4MSV6_9MONO              PNPTTQHLVYFRKKRSILWREGDMFPFLDGLINAPIDFDPVPNTKTIFDESSSSGASAEE	480
tr|K4N3Z7|K4N3Z7_9MONO              PNPTTQHLVYFRKKRSILWREGDMFPFLDGLINAPIDFDPVPNTKTIFDESSSSGASAEE	480
tr|R4QGR2|R4QGR2_9MONO              PNPTTQHLVYFRKKRSILWREGDMFPFLDGLINAPIDFDPVPNTKTIFDESSSSGASDEE	480
tr|K4N3W4|K4N3W4_9MONO              PNPTTQHLVYFRKKRSILWREGDMFPFLDGLINAPIDFDPVPNTKTIFDESSSSGASAEE	480
                                     . *:** :***:**.******** ******************:************* :*

sp|Q6UY66|VGP_MABVO                 DQHASSNISLTLSYLPHTSGNTAYSGENENDCDAELRIWSVQEDDLAAGLSWIPFFGPGI	540
tr|K4MSG5|K4MSG5_9MONO              DQHAFSNISLTLSYLPHTSENTAYSGENENDCDAELRIWSVQEDDLAAGLSWIPFFGPGI	540
tr|K4N3G2|K4N3G2_9MONO              DQHASSNISLTLSYLPHTSENTAYSGENENDCDAELRIWSVQEDDLAAGLSWIPFFGPGI	540
tr|K4MSU2|K4MSU2_9MONO              DQHASSNISLTLSYLPHTSENTAYSGENENDCDAELRIWSVQEDDLAAGLSWIPFFGPGI	540
tr|C7B279|C7B279_9MONO              DQHASSNISLTLSYLPHTSENTAYSGENENDCDAELRIWSVQEDDLAAGLSWIPFFGPGI	540
tr|K4MR93|K4MR93_9MONO              DQHASSNISLTLSYLPHTSENTAYSGENENDCDAELRIWSVQEDDLAAGLSWIPFFGPGI	540
tr|K4MSY0|K4MSY0_9MONO              DQHASSNISLTLSYLPHTSENTAYSEENENDCDAELRIWSVQEDDLAAGLSWIPFFGPGI	540
tr|C7B293|C7B293_9MONO              DQHASSNISLTLSYLPHTSENTAYSGENENDCDAELRIWSVQEDDLAAGLSWIPFFGPGI	540
tr|K4MTA6|K4MTA6_9MONO              DQHASSNISLTLSYLPHTSENTAYSGENENDCDAELRIWSVQEDDLAAGLSWIPFFGPGI	540
tr|C7B286|C7B286_9MONO              DQHASSNISLTLSYLPHTSENTAYSGENENDCDAELRIWSVQEDDLAAGLSWIPFFGPGI	540
tr|K4MR75|K4MR75_9MONO              DQHASSNISLTLSYLPHTSENTAYSGENENDCDAELRIWSVQEDDLAAGLSWIPFFGPGI	540
tr|K4MR14|K4MR14_9MONO              DQHASSNISLTLSYLPHTSENTAYSGENENDCDAELRIWSVQEDDLAAGLSWIPFFGPGI	540
tr|K4MQA7|K4MQA7_9MONO              DQHASSNISLTLSYLPHTSENTAYSGENENDCDAELRIWSVQEDDLAAGLSWIPFFGPGI	540
tr|K4MST4|K4MST4_9MONO              DQHASSNISLTLSYLPHTSENTAYSGENENDCDAELRIWSVQEDDLAAGLSWIPFFGPGI	540
tr|K4MT22|K4MT22_9MONO              DQHASSNISLTLSYLPHTSENTAYSGENENDCDAELRIWSVQEDDLAAGLSWIPFFGPGI	540
tr|K4MR55|K4MR55_9MONO              DQHASSNISLTLSYLPHTSENTAYSGENENDCDAELRIWSVQEDDLAAGLSWIPFFGPGI	540
tr|K4MQ81|K4MQ81_9MONO              DQHASSNISLTLSYLPHTSENTAYSGENENDCDAELRIWSVQEDDLAAGLSWIPFFGPGI	540
tr|K4MT76|K4MT76_9MONO              DQHASSNISLTLSYLPHTSENTAYSGENENDCDAELRIWSVQEDDLAAGLSWIPFFGPGI	540
tr|Q1PDB3|Q1PDB3_9MONO              DQHASSNISLTLSYLPHTSENTAYSGENENDCDAELRIWSVQEDDLAAGLSWIPFFGPGI	540
tr|K4N3N9|K4N3N9_9MONO              DQHASSNISLTLSYLPHTSENTAYSGENENDCDAELRIWSVQEDDLAAGLSWIPFFGPGI	540
tr|K4MSZ7|K4MSZ7_9MONO              DQHASSNISLTLSYLPHTSENTAYSGENENDCDAELRIWSVQEDDLAAGLSWIPFFGPGI	540
tr|Q1PDC0|Q1PDC0_9MONO              DQHASSNISLTLSYLPHTSENTAYSGENENDCDAELRIWSVQEDDLAAGLSWIPFFGPGI	540
tr|K4MQZ0|K4MQZ0_9MONO              DQHASSNISLTLSYLPHTSENTAYSGENENDCDAELRIWSVQEDDLAAGLSWIPFFGPGI	540
tr|K4N3L1|K4N3L1_9MONO              DQHASSNISLTLSYLPHTSENTAYSGENENDCDAELRIWSVQEDDLAAGLSWIPFFGPGI	540
sp|Q1PD50|VGP_MABVA                 DQHASPNISLTLSYFPKVNENTAHSGENENDCDAELRIWSVQEDDLAAGLSWIPFFGPGI	540
tr|A0A0E3N843|A0A0E3N843_9MONO      DQHASPNISLTLSYFPKVNENTAHSGENENDCDAELRIWSVQEDDLAAGLSWIPFFGPGI	540
tr|A0A077CY85|A0A077CY85_9MONO      DQHASPNISLTLSYFPKVNENTAHSGENENDCDAELRIWSVQEDDLAAGLSWIPFFGPGI	540
sp|P35253|VGP_MABVM                 DQHASPNISLTLSYFPNINENTAYSGENENDCDAELRIWSVQEDDLAAGLSWIPFFGPGI	540
sp|P35254|VGP_MABVP                 DQHASPNISLTLSYFPNINENTAYSGENENDCDAELRIWSVQEDDLAAGLSWIPFFGPGI	540
tr|A9Q1H5|A9Q1H5_9MONO              DQHASPNISLTLSYFPNINENTAYSGENENDCDAELRIWSVQEDDLAAGLSWIPFFGPGI	540
tr|Q71VM1|Q71VM1_9MONO              DQHASPNISLTLSYFPNINENTAYSGENENDCDAELRIWSVQEDDLAAGLSWIPFFGPGI	540
tr|E0X100|E0X100_9MONO              DQHASPNISLTLSYFPNINENTAYSGENENDCDAELRIWSVQEDDLAAGLSWIPFFGPGI	540
tr|G9HWE5|G9HWE5_9MONO              DQHASPNISLTLSYFPNINENTAYSGENENDCDAELRIWSVQEDDLAAGLSWIPFFGPGI	540
tr|K4MSV6|K4MSV6_9MONO              DQHASPNISLTLSYFPNINENTAYSGENENDCDAELRIWSVQEDDLAAGLSWIPFFGPGI	540
tr|K4N3Z7|K4N3Z7_9MONO              DQHASPNISLTLSYFPNINENTAYSGENENDCDAELRIWSVQEDDLAAGLSWIPFFGPGI	540
tr|R4QGR2|R4QGR2_9MONO              DQHASPNISLTLSYFPNINENTAYSGENENDCDAELRIWSVQEDDLAAGLSWIPFFGPGI	540
tr|K4N3W4|K4N3W4_9MONO              DQHASPNISLTLSYFPNINENTAYSGENEDDCDAELRIWSVQEDDLAAGLSWIPFFGPGI	540
                                    ****  ********:*: . ***:* ***:******************************

sp|Q6UY66|VGP_MABVO                 EGLYTAGLIKNQNNLVCRLRRLANQTAKSLELLLRVTTEERTFSLINRHAIDFLLTRWGG	600
tr|K4MSG5|K4MSG5_9MONO              EGLYTAGLIKNQNNLVCRLRRLANQTAKSLELLLRVTTEERTFSLINRHAIDFLLTRWGG	600
tr|K4N3G2|K4N3G2_9MONO              EGLYTAGLIKNQNNLVCRLRRLANQTAKSLELLLRVTTEERTFSLINRHAIDFLLTRWGG	600
tr|K4MSU2|K4MSU2_9MONO              EGLYTAGLIKNQNNLVCRLRRLANQTAKSLELLLRVTTEERTFSLINRHAIDFLLTRWGG	600
tr|C7B279|C7B279_9MONO              EGLYTAGLIKNQNNLVCRLRRLANQTAKSLELLLRVTTEERTFSLINRHAIDFLLTRWGG	600
tr|K4MR93|K4MR93_9MONO              EGLYTAGLIKNQNNLVCRLRRLANQTAKSLELLLRVTTEERTFSLINRHAIDFLLTRWGG	600
tr|K4MSY0|K4MSY0_9MONO              EGLYTAGLIKNQNNLVCRLRRLANQTAKSLELLLRVTTEERTFSLINRHAIDFLLTRWGG	600
tr|C7B293|C7B293_9MONO              EGLYTAGLIKNQNNLVCRLRRLANQTAKSLELLLRVTTEERTFSLINRHAIDFLLTRWGG	600
tr|K4MTA6|K4MTA6_9MONO              EGLYTAGLIKNQNNLVCRLRRLANQTAKSLELLLRVTTEERTFSLINRHAIDFLLTRWGG	600
tr|C7B286|C7B286_9MONO              EGLYTAGLIKNQNNLVCRLRRLANQTAKSLELLLRVTTEERTFSLINRHAIDFLLTRWGG	600
tr|K4MR75|K4MR75_9MONO              EGLYTAGLIKNQNNLVCRLRRLANQTAKSLELLLRVTTEERTFSLINRHAIDFLLTRWGG	600
tr|K4MR14|K4MR14_9MONO              EGLYTAGLIKNQNNLVCRLRRLANQTAKSLELLLRVTTEERTFSLINRHAIDFLLTRWGG	600
tr|K4MQA7|K4MQA7_9MONO              EGLYTAGLIKNQNNLVCRLRRLANQTAKSLELLLRVTTEERTFSLINRHAIDFLLTRWGG	600
tr|K4MST4|K4MST4_9MONO              EGLYTAGLIKNQNNLVCRLRRLANQTAKSLELLLRVTTEERTFSLINRHAIDFLLTRWGG	600
tr|K4MT22|K4MT22_9MONO              EGLYTAGLIKNQNNLVCRLRRLANQTAKSLELLLRVTTEERTFSLINRHAIDFLLTRWGG	600
tr|K4MR55|K4MR55_9MONO              EGLYTAGLIKNQNNLVCRLRRLANQTAKSLELLLRVTTEERTFSLINRHAIDFLLTRWGG	600
tr|K4MQ81|K4MQ81_9MONO              EGLYTAGLIKNQNNLVCRLRRLANQTAKSLELLLRVTTEERTFSLINRHAIDFLLTRWGG	600
tr|K4MT76|K4MT76_9MONO              EGLYTAGLIKNQNNLVCRLRRLANQTAKSLELLLRVTTEERTFSLINRHAIDFLLTRWGG	600
tr|Q1PDB3|Q1PDB3_9MONO              EGLYTAGLIKNQNNLVCRLRRLANQTAKSLELLLRVTTEERTFSLINRHAIDFLLTRWGG	600
tr|K4N3N9|K4N3N9_9MONO              EGLYTAGLIKNQNNLVCRLRRLANQTAKSLELLLRVTTEERTFSLINRHAIDFLLTRWGG	600
tr|K4MSZ7|K4MSZ7_9MONO              EGLYTAGLIKNQNNLVCRLRRLANQTAKSLELLLRVTTEERTFSLINRHAIDFLLTRWGG	600
tr|Q1PDC0|Q1PDC0_9MONO              EGLYTAGLIKNQNNLVCRLRRLANQTAKSLELLLRVTTEERTFSLINRHAIDFLLTRWGG	600
tr|K4MQZ0|K4MQZ0_9MONO              EGLYTAGLIKNQNNLVCRLRRLANQTAKSLELLLRVTTEERTFSLINRHAIDFLLTRWGG	600
tr|K4N3L1|K4N3L1_9MONO              EGLYTAGLIKNQNNLVCRLRRLANQTAKSLELLLRVTTEERTFSLINRHAIDFLLTRWGG	600
sp|Q1PD50|VGP_MABVA                 EGLYTAGLIKNQNNLVCRLRRLANQTAKSLELLLRVTTEERTFSLINRHAIDFLLARWGG	600
tr|A0A0E3N843|A0A0E3N843_9MONO      EGLYTAGLIKNQNNLVCRLRRLANQTAKSLELLLRVTTEERTFSLINRHAIDFLLARWGG	600
tr|A0A077CY85|A0A077CY85_9MONO      EGLYTAGLIKNQNNLVCRLRRLANQTAKSLELLLRVTTEERTFSLINRHAIDFLLARWGG	600
sp|P35253|VGP_MABVM                 EGLYTAVLIKNQNNLVCRLRRLANQTAKSLELLLRVTTEERTFSLINRHAIDFLLTRWGG	600
sp|P35254|VGP_MABVP                 EGLYTAGLIKNQNNLVCRLRRLANQTAKSLELLLRVTTEERTFSLINRHAIDFLLTRWGG	600
tr|A9Q1H5|A9Q1H5_9MONO              EGLYTAGLIKNQNNLVCRLRRLANQTAKSLELLLRVTTEERTFSLINRHAIDFLLTRWGG	600
tr|Q71VM1|Q71VM1_9MONO              EGLYTAGLIKNQNNLVCRLRRLANQTAKSLELLLRVTTEERTFSLINRHAIDFLLTRWGG	600
tr|E0X100|E0X100_9MONO              EGLYTAGLIKNQNNLVCRLRRLANQTAKSLELLLRVTTEERTFSLINRHAIDFLLTRWGG	600
tr|G9HWE5|G9HWE5_9MONO              EGLYTAGLIKNQNNLVCRLRRLANQTAKSLELLLRVTTEERTFSLINRHAIDFLLTRWGG	600
tr|K4MSV6|K4MSV6_9MONO              EGLYTAGLIKNQNNLVCRLRRLANQTAKSLELLLRVTTEERTFSLINRHAIDFLLTRWGG	600
tr|K4N3Z7|K4N3Z7_9MONO              EGLYTAGLIKNQNNLVCRLRRLANQTAKSLELLLRVTTEERTFSLINRHAIDFLLTRWGG	600
tr|R4QGR2|R4QGR2_9MONO              EGLYTAGLIKNQNNLVCRLRRLANQTAKSLELLLRVTTEERTFSLINRHAIDFLLTRWGG	600
tr|K4N3W4|K4N3W4_9MONO              EGLYTAGLIKNQNNLVCRLRRLANQTAKSLELLLRVTTEERTFSLINRHAIDFLLTRWGG	600
                                    ****** ************************************************:****

sp|Q6UY66|VGP_MABVO                 TCKVLGPDCCIGIEDLSRNISEQIDQIKKDEQKEGTGWGLGGKWWTSDWGVLTNLGILLL	660
tr|K4MSG5|K4MSG5_9MONO              TCKVLGPDCCIGIEDLSRNISEQIDQIKKDEQKEGTGWGLGGKWWTSDWGVLTNLGILLL	660
tr|K4N3G2|K4N3G2_9MONO              TCKVLGPDCCIGIEDLSRNISEQIDQIKKDEQKEGTGWGLGGKWWTSDWGVLTNLGILLL	660
tr|K4MSU2|K4MSU2_9MONO              TCKVLGPDCCIGIEDLSRNISEQIDQIKKDEQKEGTGWGLGGKWWTSDWGVLTNLGILLL	660
tr|C7B279|C7B279_9MONO              TCKVLGPDCCIGIEDLSRNISEQIDQIKKDEQKEGTGWGLGGKWWTSDWGVLTNLGILLL	660
tr|K4MR93|K4MR93_9MONO              TCKVLGPDCCIGIEDLSRNISEQIDQIKKDEQKEGTGWGLGGKWWTSDWGVLTNLGILLL	660
tr|K4MSY0|K4MSY0_9MONO              TCKVLGPDCCIGIEDLSRNISEQIDQIKKDEQKEGTGWGLGGKWWTSDWGVLTNLGILLL	660
tr|C7B293|C7B293_9MONO              TCKVLGPDCCIGIEDLSRNISEQIDQIKKDEQKEGTGWGLGGKWWTSDWGVLTNLGILLL	660
tr|K4MTA6|K4MTA6_9MONO              TCKVLGPDCCIGIEDLSRNISEQIDQIKKDEQKEGTGWGLGGKWWTSDWGVLTNLGILLL	660
tr|C7B286|C7B286_9MONO              TCKVLGPDCCIGIEDLSRNISEQIDQIKKDEQKEGTGWGLGGKWWTSDWGVLTNLGILLL	660
tr|K4MR75|K4MR75_9MONO              TCKVLGPDCCIGIEDLSRNISEQIDQIKKDEQKEGTGWGLGGKWWTSDWGVLTNLGILLL	660
tr|K4MR14|K4MR14_9MONO              TCKVLGPDCCIGIEDLSRNISEQIDQIKKDEQKEGTGWGLGGKWWTSDWGVLTNLGILLL	660
tr|K4MQA7|K4MQA7_9MONO              TCKVLGPDCCIGIEDLSRNISEQIDQIKKDEQKEGTGWGLGGKWWTSDWGVLTNLGILLL	660
tr|K4MST4|K4MST4_9MONO              TCKVLGPDCCIGIEDLSRNISEQIDQIKKDEQKEGTGWGLGGKWWTSDWGVLTNLGILLL	660
tr|K4MT22|K4MT22_9MONO              TCKVLGPDCCIGIEDLSRNISEQIDQIKKDEQKEGTGWGLGGKWWTSDWGVLTNLGILLL	660
tr|K4MR55|K4MR55_9MONO              TCKVLGPDCCIGIEDLSRNISEQIDQIKKDEQKEGTGWGLGGKWWTSDWGVLTNLGILLL	660
tr|K4MQ81|K4MQ81_9MONO              TCKVLGPDCCIGIEDLSRNISEQIDQIKKDEQKEGTGWGLGGKWWTSDWGVLTNLGILLL	660
tr|K4MT76|K4MT76_9MONO              TCKVLGPDCCIGIEDLSRNISEQIDQIKKDEQKEGTGWGLGGKWWTSDWGVLTNLGILLL	660
tr|Q1PDB3|Q1PDB3_9MONO              TCKVLGPDCCIGIEDLSRNISEQIDQIKKDEQKEGTGWGLGGKWWTSDWGVLTNLGILLL	660
tr|K4N3N9|K4N3N9_9MONO              TCKVLGPDCCIGIEDLSRNISEQIDQIKKDEQKEGTGWGLGGKWWTSDWGVLTNLGILLL	660
tr|K4MSZ7|K4MSZ7_9MONO              TCKVLGPDCCIGIEDLSRNISEQIDQIKKDEQKEGTGWGLGGKWWTSDWGVLTNLGILLL	660
tr|Q1PDC0|Q1PDC0_9MONO              TCKVLGPDCCIGIEDLSRNISEQIDQIKKDEQKEGTGWGLGGKWWTSDWGVLTNLGILLL	660
tr|K4MQZ0|K4MQZ0_9MONO              TCKVLGPDCCIGIEDLSRNISEQIDQIKKDEQKEGTGWGLGGKWWTSDWGVLTNLGILLL	660
tr|K4N3L1|K4N3L1_9MONO              TCKVLGPDCCIGIEDLSRNISEQIDQIKKDEQKEGTGWGLGGKWWTSDWGVLTNLGILLL	660
sp|Q1PD50|VGP_MABVA                 TCKVLGPDCCIGIEDLSRNISEQIDQIKKDEQKEGTGWGLGGKWWTSDWGVLTNLGILLL	660
tr|A0A0E3N843|A0A0E3N843_9MONO      TCKVLGPDCCIGIEDLSRNISEQIDQIKKDEQKEGTGWGLGGKWWTSDWGVLTNLGILLL	660
tr|A0A077CY85|A0A077CY85_9MONO      TCKVLGPDCCIGIEDLSRNISEQIDQIKKDEQKEGTGWGLGGKWWTSDWGVLTNLGILLL	660
sp|P35253|VGP_MABVM                 TCKVLGPDCCIGIEDLSKNISEQIDQIKKDEQKEGTGWGLGGKWWTSDWGVLTNLGILLL	660
sp|P35254|VGP_MABVP                 TCKVLGPDCCIGIEDLSRNISEQIDQIKKDEQKEGTGWGLGGKWWTSDWGVLTNLGILLL	660
tr|A9Q1H5|A9Q1H5_9MONO              TCKVLGPDCCIGIEDLSRNISEQIDQIKKDEQKEGTGWGLGGKWWTSDWGVLTNLGILLL	660
tr|Q71VM1|Q71VM1_9MONO              TCKVLGPDCCIGIEDLSRNISEQIDQIKKDEQKEGTGWGLGGKWWTSDWGVLTNLGILLL	660
tr|E0X100|E0X100_9MONO              TCKVLGPDCCIGIEDLSRNISEQIDQIKKDEQKEGTGWGLGGKWWTSDWGVLTNLGILLL	660
tr|G9HWE5|G9HWE5_9MONO              TCKVLGPDCCIGIEDLSRNISEQIDQIKKDEQKEGTGWGLGGKWWTSDWGVLTNLGILLL	660
tr|K4MSV6|K4MSV6_9MONO              TCKVLGPDCCIGIEDLSKNISEQIDQIKKDEQKEGTGWGLGGKWWTSDWGVLTNLGILLL	660
tr|K4N3Z7|K4N3Z7_9MONO              TCKVLGPDCCIGIEDLSRNISEQIDQIKKDEQKEGTGWGLGGKWWTSDWGVLTNLGILLL	660
tr|R4QGR2|R4QGR2_9MONO              TCKVLGPDCCIGIEDLSRNISEQIDQIKKDEQKEGTGWGLGGKWWTSDWGVLTNLGILLL	660
tr|K4N3W4|K4N3W4_9MONO              TCKVLGPDCCIGIEDLSRNISEQIDQIKKDEQKEGTGWGLGGKWWTSDWGVLTNLGILLL	660
                                    *****************:******************************************

sp|Q6UY66|VGP_MABVO                 LSIAVLIALSCICRIFTKYIG	681
tr|K4MSG5|K4MSG5_9MONO              LSIAVLIALSCICRIFTKYIG	681
tr|K4N3G2|K4N3G2_9MONO              LSIAVLIALSCICRIFTKYIG	681
tr|K4MSU2|K4MSU2_9MONO              LSIAVLIALSCICRIFTKYIG	681
tr|C7B279|C7B279_9MONO              LSIAVLIALSCICRIFTKYIG	681
tr|K4MR93|K4MR93_9MONO              LSIAVLIALSCICRIFTKYIG	681
tr|K4MSY0|K4MSY0_9MONO              LSIAVLIALSCICRIFTKYIG	681
tr|C7B293|C7B293_9MONO              LSIAVLIALSCICRIFTKYIG	681
tr|K4MTA6|K4MTA6_9MONO              LSIAVLIALSCICRIFTKYIG	681
tr|C7B286|C7B286_9MONO              LSIAVLIALSCICRIFTKYIG	681
tr|K4MR75|K4MR75_9MONO              LSIAVLIALSCICRIFTKYIG	681
tr|K4MR14|K4MR14_9MONO              LSIAVLIALSCICRIFTKYIG	681
tr|K4MQA7|K4MQA7_9MONO              LSIAVLIALSCICRIFTKYIG	681
tr|K4MST4|K4MST4_9MONO              LSIAVLIALSCICRIFTKYIG	681
tr|K4MT22|K4MT22_9MONO              LSIAVLIALSCICRIFTKYIG	681
tr|K4MR55|K4MR55_9MONO              LSIAVLIALSCICRIFTKYIG	681
tr|K4MQ81|K4MQ81_9MONO              LSIAVLIALSCICRIFTKYIG	681
tr|K4MT76|K4MT76_9MONO              LSIAVLIALSCICRIFTKYIG	681
tr|Q1PDB3|Q1PDB3_9MONO              LSIAVLIALSCICRIFTKYIG	681
tr|K4N3N9|K4N3N9_9MONO              LSIAVLIALSCICRIFTKYIG	681
tr|K4MSZ7|K4MSZ7_9MONO              LSIAVLIALSCICRIFTKYIG	681
tr|Q1PDC0|Q1PDC0_9MONO              LSIAVLIALSCICRIFTKYIG	681
tr|K4MQZ0|K4MQZ0_9MONO              LSIAVLIALSCICRIFTKYIG	681
tr|K4N3L1|K4N3L1_9MONO              LSIAVLIALSCICRIFTKYIG	681
sp|Q1PD50|VGP_MABVA                 LSIAVLIALSCICRIFTKYIG	681
tr|A0A0E3N843|A0A0E3N843_9MONO      LSIAVLIALSCICRIFTKYIG	681
tr|A0A077CY85|A0A077CY85_9MONO      LSIAVLIALSCICRIFTKYIG	681
sp|P35253|VGP_MABVM                 LSIAVLIALSCICRIFTKYIG	681
sp|P35254|VGP_MABVP                 LSIAVLIALSCICRIFTKYIG	681
tr|A9Q1H5|A9Q1H5_9MONO              LSIAVLIALSCICRIFTKYIG	681
tr|Q71VM1|Q71VM1_9MONO              LSIAVLIALSCICRIFTKYIG	681
tr|E0X100|E0X100_9MONO              LSIAVLIALSCICRIFTKYIG	681
tr|G9HWE5|G9HWE5_9MONO              LSIAVLIALSCICRIFTKYIG	681
tr|K4MSV6|K4MSV6_9MONO              LSIAVLIALSCICRIFTKYIG	681
tr|K4N3Z7|K4N3Z7_9MONO              LSIAVLIALSCICRIFTKYIG	681
tr|R4QGR2|R4QGR2_9MONO              LSIAVLIALSCICRIFTKYIG	681
tr|K4N3W4|K4N3W4_9MONO              LSIAVLIALSCICRIFTKYIG	681
                                    *********************
